# Supplementary material for: (E)-N′-(4-Meth­oxy­benzyl­idene)pyridine-3-carbohydrazide dihydrate
Source: Acta Crystallogr Sect E Struct Rep Online. 2013 Jun 29;69(Pt 7):o1177–8. doi: 10.1107/S1600536813017406 (PMC3770434; doi:10.1107/S1600536813017406)
Supplement: Supplementary file 1 [file e-69-o1177-sup1.cif]

##############################################################################
#                                                                            #
# This CIF contains the data in a paper accepted for publication in          #
# Acta Crystallographica Section E. It conforms to the requirements of       #
# Notes for Authors for Acta Crystallographica Section E, and has been       #
# peer reviewed under the auspices of the IUCr Commission on Journals.       #
#                                                                            #
# Full details of the Crystallographic Information File format               #
# are given in the paper "The Crystallographic Information File (CIF):       #
# a New Standard Archive File for Crystallography" by S. R. Hall, F. H.      #
# Allen and I. D. Brown [Acta Cryst. (1991), A47, 655-685].                  #
#                                                                            #
# The current version of the core CIF dictionary is obtainable from          #
# ftp://ftp.iucr.org/pub/cif_core.dic.                                       #
#                                                                            #
# Software is freely available for graphical display of the structure(s)     #
# in this CIF. For information consult the CIF software page                 #
# http://www.iucr.org/resources/cif/software.                                #
#                                                                            #
# This file may be used for bona fide research purposes within the           #
# scientific community so long as proper attribution is given to the journal # 
# article from which it was obtained.                                        #
#                                                                            #
##############################################################################
data_I
_audit_creation_method     SHELXL-97
_chemical_name_systematic
;
(<i>E</i>)-<i>N</i>'-(4-Methoxybenzylidene)pyridine-3-carbohydrazide
dihydrate
;
_chemical_name_common     ?
_chemical_formula_moiety     'C14 H13 N3 O2, 2(H2 O)'
_chemical_formula_sum     'C14 H17 N3 O4'
_chemical_formula_iupac     'C14 H13 N3 O2, 2H2 O'
_chemical_formula_weight     291.31
_chemical_melting_point     ?
_symmetry_cell_setting     monoclinic
_symmetry_space_group_name_H-M     'P 21/n'
_symmetry_space_group_name_Hall     '-P 2yn'
loop_
    _symmetry_equiv_pos_as_xyz
    'x, y, z'
    '-x+1/2, y+1/2, -z+1/2'
    '-x, -y, -z'
    'x-1/2, -y-1/2, z-1/2'
_cell_length_a     7.6534(6)
_cell_length_b     16.3503(11)
_cell_length_c     11.4887(6)
_cell_angle_alpha     90.00
_cell_angle_beta     96.889(2)
_cell_angle_gamma     90.00
_cell_volume     1427.26(17)
_cell_formula_units_Z     4
_cell_measurement_reflns_used     2772
_cell_measurement_theta_min     4.983
_cell_measurement_theta_max     49.574
_cell_measurement_temperature     296(2)
_exptl_crystal_description     block
_exptl_crystal_colour     colorless
_exptl_crystal_size_max     0.30
_exptl_crystal_size_mid     0.25
_exptl_crystal_size_min     0.20
_exptl_crystal_density_diffrn     1.356
_exptl_crystal_density_meas     ?
_exptl_crystal_density_method     'not measured'
_exptl_crystal_F_000     616
_exptl_absorpt_coefficient_mu     0.101
_exptl_absorpt_correction_type     multi-scan
_exptl_absorpt_process_details     '(SADABS; Bruker, 2004)'
_exptl_absorpt_correction_T_min     0.9703
_exptl_absorpt_correction_T_max     0.9801
_exptl_special_details     ?
_diffrn_ambient_temperature     296(2)
_diffrn_radiation_type     MoK\a
_diffrn_radiation_wavelength     0.71073
_diffrn_radiation_source     'fine-focus sealed tube'
_diffrn_radiation_monochromator     graphite
_diffrn_measurement_device_type     'Bruker Kappa APEXII CCD'
_diffrn_measurement_method     '\w and \f scan'
_diffrn_detector_area_resol_mean     ?
_diffrn_reflns_number     11391
_diffrn_reflns_av_R_equivalents     0.0283
_diffrn_reflns_av_sigmaI/netI     0.0373
_diffrn_reflns_theta_min     2.96
_diffrn_reflns_theta_max     28.23
_diffrn_reflns_theta_full     28.23
_diffrn_measured_fraction_theta_max     0.980
_diffrn_measured_fraction_theta_full     0.980
_diffrn_reflns_limit_h_min     -6
_diffrn_reflns_limit_h_max     10
_diffrn_reflns_limit_k_min     -21
_diffrn_reflns_limit_k_max     21
_diffrn_reflns_limit_l_min     -13
_diffrn_reflns_limit_l_max     15
_diffrn_standards_number     0
_diffrn_standards_interval_count     ?
_diffrn_standards_interval_time     ?
_diffrn_standards_decay_%     ?
_refine_special_details
;
Refinement of <i>F</i>^2^ against ALL reflections. The weighted <i>R</i>-factor
<i>wR</i> and goodness of fit <i>S</i> are based on <i>F</i>^2^, conventional
<i>R</i>-factors <i>R</i> are based on <i>F</i>, with <i>F</i> set to zero for
negative <i>F</i>^2^. The threshold expression of <i>F</i>^2^ >
\s(<i>F</i>^2^) is used only for calculating <i>R</i>-factors(gt) <i>etc</i>.
and is not relevant to the choice of reflections for refinement.
<i>R</i>-factors based on <i>F</i>^2^ are statistically about twice as large
as those based on <i>F</i>, and <i>R</i>- factors based on ALL data will be
even larger.
;
_reflns_number_total     3449
_reflns_number_gt     2050
_reflns_threshold_expression     I>2sigma(I)
_refine_ls_structure_factor_coef     Fsqd
_refine_ls_matrix_type     full
_refine_ls_R_factor_all     0.0844
_refine_ls_R_factor_gt     0.0464
_refine_ls_wR_factor_gt     0.1278
_refine_ls_wR_factor_ref     0.1552
_refine_ls_goodness_of_fit_ref     0.931
_refine_ls_restrained_S_all     0.932
_refine_ls_number_reflns     3449
_refine_ls_number_parameters     206
_refine_ls_number_restraints     6
_refine_ls_hydrogen_treatment     mixed
_refine_ls_weighting_scheme     calc
_refine_ls_weighting_details
         'calc w=1/[\s^2^(Fo^2^)+(0.0961P)^2^+0.0000P] where P=(Fo^2^+2Fc^2^)/3'
_atom_sites_solution_hydrogens     geom
_atom_sites_solution_primary     direct
_atom_sites_solution_secondary     difmap
_refine_ls_shift/su_max     0.001
_refine_ls_shift/su_mean     0.000
_refine_diff_density_max     0.213
_refine_diff_density_min     -0.173
_refine_ls_extinction_method     'SHELXL97 (Sheldrick, 2008)'
_refine_ls_extinction_coef     0.009(2)
_refine_ls_extinction_expression
                                  'Fc^*^=kFc[1+0.001xFc^2^\l^3^/sin(2\q)]^-1/4^'
loop_
    _atom_type_symbol
    _atom_type_description
    _atom_type_scat_dispersion_real
    _atom_type_scat_dispersion_imag
    _atom_type_scat_source
    'C' 'C' 0.0033 0.0016
                         'International Tables Vol C Tables 4.2.6.8 and 6.1.1.4'
    'H' 'H' 0.0000 0.0000
                         'International Tables Vol C Tables 4.2.6.8 and 6.1.1.4'
    'N' 'N' 0.0061 0.0033
                         'International Tables Vol C Tables 4.2.6.8 and 6.1.1.4'
    'O' 'O' 0.0106 0.0060
                         'International Tables Vol C Tables 4.2.6.8 and 6.1.1.4'
_computing_data_collection     'APEX2 (Bruker, 2004)'
_computing_cell_refinement     'APEX2 and SAINT (Bruker, 2004)'
_computing_data_reduction     'SAINT and XPREP (Bruker, 2004)'
_computing_structure_solution     'SIR92 (Altomare <i>et al.</i>, 1994)'
_computing_structure_refinement     'SHELXL97 (Sheldrick, 2008)'
_computing_molecular_graphics
;
ORTEP-3 for Windows (Farrugia, 2012) and
Mercury (Macrae <i>et al.</i>, 2008)
;
_computing_publication_material     'PLATON (Spek, 2009)'
loop_
    _atom_site_type_symbol
    _atom_site_label
    _atom_site_fract_x
    _atom_site_fract_y
    _atom_site_fract_z
    _atom_site_U_iso_or_equiv
    _atom_site_adp_type
    _atom_site_calc_flag
    _atom_site_refinement_flags
    _atom_site_occupancy
    _atom_site_symmetry_multiplicity
    _atom_site_disorder_assembly
    _atom_site_disorder_group
    O O1W -0.21558(17) 0.92875(9) 0.70457(12) 0.0661(4) Uani d D 1 1 . .
    O O1 0.21045(18) 1.39338(7) 0.86316(12) 0.0652(4) Uani d . 1 1 . .
    O O2W 0.4378(2) 1.01711(9) 1.14079(13) 0.0670(4) Uani d D 1 1 . .
    N N1 0.15479(18) 1.00258(8) 0.89482(11) 0.0459(4) Uani d . 1 1 . .
    N N2 0.09417(18) 0.92297(7) 0.87676(11) 0.0449(4) Uani d . 1 1 . .
    H H2N2 0.0061 0.9121 0.8253 0.054 Uiso calc R 1 1 . .
    N N3 0.1583(2) 0.63790(8) 0.97900(12) 0.0530(4) Uani d . 1 1 . .
    O O2 0.29733(18) 0.87747(7) 1.01980(11) 0.0688(5) Uani d . 1 1 . .
    C C1 0.3384(3) 1.42723(12) 0.9485(2) 0.0717(6) Uani d . 1 1 . .
    H H1A 0.3071 1.4158 1.0253 0.108 Uiso calc R 1 1 . .
    H H1B 0.3438 1.4853 0.9375 0.108 Uiso calc R 1 1 . .
    H H1C 0.4512 1.4035 0.9408 0.108 Uiso calc R 1 1 . .
    C C2 0.1867(2) 1.31049(10) 0.86152(14) 0.0470(4) Uani d . 1 1 . .
    C C3 0.2804(2) 1.25610(10) 0.93809(15) 0.0477(4) Uani d . 1 1 . .
    H H3 0.3671 1.2753 0.9952 0.057 Uiso calc R 1 1 . .
    C C4 0.2445(2) 1.17334(10) 0.92929(14) 0.0460(4) Uani d . 1 1 . .
    H H4 0.3080 1.1372 0.9806 0.055 Uiso calc R 1 1 . .
    C C5 0.1152(2) 1.14332(9) 0.84510(13) 0.0413(4) Uani d . 1 1 . .
    C C8 0.0684(2) 1.05745(10) 0.83445(14) 0.0450(4) Uani d . 1 1 . .
    H H8 -0.0278 1.0421 0.7818 0.054 Uiso calc R 1 1 . .
    C C9 0.1777(2) 0.86340(9) 0.94232(13) 0.0422(4) Uani d . 1 1 . .
    C C10 0.1187(2) 0.77765(9) 0.91597(13) 0.0384(4) Uani d . 1 1 . .
    C C14 0.1898(2) 0.71787(10) 0.99233(13) 0.0467(4) Uani d . 1 1 . .
    H H14 0.2650 0.7345 1.0577 0.056 Uiso calc R 1 1 . .
    C C13 0.0525(2) 0.61574(10) 0.88326(15) 0.0520(5) Uani d . 1 1 . .
    H H13 0.0303 0.5603 0.8708 0.062 Uiso calc R 1 1 . .
    C C6 0.0240(2) 1.19971(10) 0.76869(14) 0.0482(4) Uani d . 1 1 . .
    H H6 -0.0629 1.1809 0.7114 0.058 Uiso calc R 1 1 . .
    C C7 0.0592(2) 1.28169(10) 0.77585(15) 0.0509(4) Uani d . 1 1 . .
    H H7 -0.0022 1.3178 0.7234 0.061 Uiso calc R 1 1 . .
    C C12 -0.0253(2) 0.67021(10) 0.80237(15) 0.0519(5) Uani d . 1 1 . .
    H H12 -0.0988 0.6519 0.7373 0.062 Uiso calc R 1 1 . .
    C C11 0.0072(2) 0.75257(9) 0.81904(14) 0.0456(4) Uani d . 1 1 . .
    H H11 -0.0452 0.7907 0.7658 0.055 Uiso calc R 1 1 . .
    H H1O1 -0.266(2) 0.9158(11) 0.6408(10) 0.068 Uiso d D 1 1 . .
    H H2O1 -0.291(2) 0.9418(13) 0.7474(13) 0.068 Uiso d D 1 1 . .
    H H2O2 0.389(3) 0.9826(11) 1.0949(17) 0.077(7) Uiso d D 1 1 . .
    H H1O2 0.544(2) 1.021(2) 1.134(3) 0.149(15) Uiso d D 1 1 . .
loop_
    _atom_site_aniso_label
    _atom_site_aniso_U_11
    _atom_site_aniso_U_22
    _atom_site_aniso_U_33
    _atom_site_aniso_U_12
    _atom_site_aniso_U_13
    _atom_site_aniso_U_23
    O1W 0.0546(9) 0.0784(9) 0.0607(9) -0.0029(7) -0.0121(7) -0.0218(7)
    O1 0.0764(10) 0.0408(7) 0.0760(9) -0.0070(6) -0.0009(8) 0.0042(6)
    O2W 0.0648(10) 0.0722(9) 0.0623(9) -0.0155(8) 0.0000(8) -0.0202(7)
    N1 0.0494(8) 0.0396(7) 0.0464(8) -0.0076(6) -0.0043(7) -0.0017(6)
    N2 0.0468(8) 0.0403(7) 0.0440(8) -0.0064(6) -0.0088(6) -0.0030(6)
    N3 0.0636(10) 0.0439(8) 0.0487(8) -0.0001(7) -0.0054(7) 0.0017(6)
    O2 0.0731(9) 0.0519(7) 0.0702(9) -0.0125(6) -0.0370(8) 0.0024(6)
    C1 0.0695(14) 0.0482(10) 0.0957(16) -0.0127(9) 0.0025(12) -0.0117(10)
    C2 0.0523(10) 0.0401(9) 0.0497(9) -0.0011(7) 0.0111(8) -0.0009(7)
    C3 0.0489(10) 0.0472(9) 0.0450(9) -0.0052(7) -0.0023(8) -0.0042(7)
    C4 0.0500(10) 0.0418(9) 0.0439(9) 0.0017(7) -0.0030(8) 0.0007(7)
    C5 0.0427(9) 0.0420(8) 0.0386(8) -0.0005(7) 0.0022(7) -0.0033(6)
    C8 0.0447(9) 0.0457(9) 0.0420(9) -0.0029(7) -0.0049(7) -0.0037(7)
    C9 0.0428(9) 0.0436(9) 0.0383(8) -0.0055(7) -0.0026(7) -0.0010(6)
    C10 0.0380(8) 0.0421(8) 0.0343(8) -0.0016(7) 0.0009(7) -0.0026(6)
    C14 0.0518(10) 0.0479(9) 0.0375(9) -0.0021(8) -0.0068(8) -0.0020(7)
    C13 0.0578(11) 0.0413(9) 0.0546(10) -0.0017(8) -0.0021(9) -0.0064(7)
    C6 0.0478(10) 0.0500(10) 0.0441(9) 0.0022(8) -0.0062(8) -0.0028(7)
    C7 0.0554(11) 0.0477(9) 0.0480(9) 0.0074(8) -0.0003(8) 0.0046(7)
    C12 0.0555(11) 0.0484(9) 0.0478(9) -0.0034(8) -0.0100(8) -0.0096(8)
    C11 0.0486(10) 0.0442(9) 0.0412(9) 0.0013(7) -0.0068(8) 0.0003(7)
_geom_special_details
;
All e.s.d.'s (except the e.s.d. in the dihedral angle between two l.s. planes)
are estimated using the full covariance matrix. The cell e.s.d.'s are taken
into account individually in the estimation of e.s.d.'s in distances, angles
and torsion angles; correlations between e.s.d.'s in cell parameters are only
used when they are defined by crystal symmetry. An approximate (isotropic)
treatment of cell e.s.d.'s is used for estimating e.s.d.'s involving l.s.
planes.
;
loop_
    _geom_bond_atom_site_label_1
    _geom_bond_atom_site_label_2
    _geom_bond_site_symmetry_2
    _geom_bond_distance
    _geom_bond_publ_flag
    O1W H1O1 . 0.814(9) ?
    O1W H2O1 . 0.828(9) ?
    O1 C2 . 1.3672(19) ?
    O1 C1 . 1.413(2) ?
    O2W H2O2 . 0.830(15) ?
    O2W H1O2 . 0.828(17) ?
    N1 C8 . 1.270(2) ?
    N1 N2 . 1.3890(17) ?
    N2 C9 . 1.3451(19) ?
    N2 H2N2 . 0.8600 ?
    N3 C14 . 1.335(2) ?
    N3 C13 . 1.335(2) ?
    O2 C9 . 1.2199(18) ?
    C1 H1A . 0.9600 ?
    C1 H1B . 0.9600 ?
    C1 H1C . 0.9600 ?
    C2 C7 . 1.383(2) ?
    C2 C3 . 1.388(2) ?
    C3 C4 . 1.382(2) ?
    C3 H3 . 0.9300 ?
    C4 C5 . 1.388(2) ?
    C4 H4 . 0.9300 ?
    C5 C6 . 1.400(2) ?
    C5 C8 . 1.450(2) ?
    C8 H8 . 0.9300 ?
    C9 C10 . 1.493(2) ?
    C10 C11 . 1.382(2) ?
    C10 C14 . 1.381(2) ?
    C14 H14 . 0.9300 ?
    C13 C12 . 1.370(2) ?
    C13 H13 . 0.9300 ?
    C6 C7 . 1.368(2) ?
    C6 H6 . 0.9300 ?
    C7 H7 . 0.9300 ?
    C12 C11 . 1.379(2) ?
    C12 H12 . 0.9300 ?
    C11 H11 . 0.9300 ?
loop_
    _geom_angle_atom_site_label_1
    _geom_angle_atom_site_label_2
    _geom_angle_atom_site_label_3
    _geom_angle_site_symmetry_1
    _geom_angle_site_symmetry_3
    _geom_angle
    _geom_angle_publ_flag
    H1O1 O1W H2O1 . . 108.4(17) ?
    C2 O1 C1 . . 118.54(14) ?
    H2O2 O2W H1O2 . . 111(2) ?
    C8 N1 N2 . . 115.97(13) ?
    C9 N2 N1 . . 117.85(12) ?
    C9 N2 H2N2 . . 121.1 ?
    N1 N2 H2N2 . . 121.1 ?
    C14 N3 C13 . . 116.33(13) ?
    O1 C1 H1A . . 109.5 ?
    O1 C1 H1B . . 109.5 ?
    H1A C1 H1B . . 109.5 ?
    O1 C1 H1C . . 109.5 ?
    H1A C1 H1C . . 109.5 ?
    H1B C1 H1C . . 109.5 ?
    O1 C2 C7 . . 115.38(14) ?
    O1 C2 C3 . . 124.65(14) ?
    C7 C2 C3 . . 119.97(14) ?
    C4 C3 C2 . . 119.85(14) ?
    C4 C3 H3 . . 120.1 ?
    C2 C3 H3 . . 120.1 ?
    C3 C4 C5 . . 121.08(14) ?
    C3 C4 H4 . . 119.5 ?
    C5 C4 H4 . . 119.5 ?
    C4 C5 C6 . . 117.64(14) ?
    C4 C5 C8 . . 123.31(14) ?
    C6 C5 C8 . . 119.04(13) ?
    N1 C8 C5 . . 122.07(14) ?
    N1 C8 H8 . . 119.0 ?
    C5 C8 H8 . . 119.0 ?
    O2 C9 N2 . . 122.46(14) ?
    O2 C9 C10 . . 120.50(14) ?
    N2 C9 C10 . . 117.04(13) ?
    C11 C10 C14 . . 117.41(14) ?
    C11 C10 C9 . . 125.79(14) ?
    C14 C10 C9 . . 116.70(13) ?
    N3 C14 C10 . . 124.64(14) ?
    N3 C14 H14 . . 117.7 ?
    C10 C14 H14 . . 117.7 ?
    N3 C13 C12 . . 123.60(15) ?
    N3 C13 H13 . . 118.2 ?
    C12 C13 H13 . . 118.2 ?
    C7 C6 C5 . . 121.87(14) ?
    C7 C6 H6 . . 119.1 ?
    C5 C6 H6 . . 119.1 ?
    C6 C7 C2 . . 119.58(15) ?
    C6 C7 H7 . . 120.2 ?
    C2 C7 H7 . . 120.2 ?
    C13 C12 C11 . . 118.95(14) ?
    C13 C12 H12 . . 120.5 ?
    C11 C12 H12 . . 120.5 ?
    C12 C11 C10 . . 119.05(14) ?
    C12 C11 H11 . . 120.5 ?
    C10 C11 H11 . . 120.5 ?
loop_
    _geom_hbond_atom_site_label_D
    _geom_hbond_atom_site_label_H
    _geom_hbond_atom_site_label_A
    _geom_hbond_site_symmetry_A
    _geom_hbond_distance_DH
    _geom_hbond_distance_HA
    _geom_hbond_distance_DA
    _geom_hbond_angle_DHA
    N2 H2N2 O1W . 0.86 2.08 2.9013(17) 160.5
    O1W H1O1 N3 4_575 0.814(9) 2.075(10) 2.8697(18) 165.5(18)
    O1W H2O1 O2W 3_577 0.828(9) 1.928(10) 2.749(2) 171.3(19)
    O2W H1O2 N1 3_677 0.828(17) 2.400(19) 3.209(2) 166(3)
    O2W H2O2 O2 . 0.830(15) 2.012(16) 2.8182(17) 164(2)
_iucr_refine_instructions_details
;
TITL A8 in P2(1)/n
CELL  0.71073   7.6534  16.3503  11.4887   90.000   96.889   90.000
ZERR     4.00   0.0006   0.0011   0.0006    0.000    0.002    0.000
LATT   1
SYMM  1/2 - X, 1/2 + Y, 1/2 - Z
SFAC  C    H    N    O
UNIT  56   68   12   16
MERG   2
OMIT     0   1   1
OMIT     0   2   0
DFIX  0.820000 0.010000 O1W H1O1
DFIX  0.820000 0.010000 O1W H2O1
DANG  1.296731 0.020000 H1O1 H2O1
DFIX  0.86 0.02 O2W H1O2
DFIX  0.86 0.02 O2W H2O2
DANG   1.36  0.04  H1O2  H2O2
MPLA  5 C8 C9 N1 N2 O2
MPLA 6  C2 C3 C4 C5 C6 C7
MPLA  6 C10 C11 C12 C13  C14 N3
MPLA  5 C8 C9 N1 N2 O2
EQIV $1 x-1/2, -y+3/2, z-1/2
HTAB N2 O1W
HTAB  O1W N3_$1
EQIV $2 -x, -y+2, -z+2
HTAB  O1W O2W_$2
EQIV $3 -x+1, -y+2, -z+2
HTAB  O2W N1_$3
HTAB O2W O2
FMAP   2
PLAN   20
SIZE     0.20   0.25   0.30
ACTA
BOND   $H
L.S.  10
TEMP    23.00
WGHT    0.096100
EXTI    0.009430
FVAR       0.13645
O1W   4   -0.215576    0.928747    0.704569    11.00000    0.05465    0.07838 =
         0.06068   -0.02183   -0.01209   -0.00295
O1    4    0.210448    1.393377    0.863163    11.00000    0.07635    0.04075 =
         0.07605    0.00417   -0.00091   -0.00695
O2W   4    0.437785    1.017111    1.140791    11.00000    0.06481    0.07220 =
         0.06227   -0.02024    0.00004   -0.01546
N1    3    0.154790    1.002577    0.894821    11.00000    0.04939    0.03961 =
         0.04635   -0.00165   -0.00432   -0.00758
N2    3    0.094172    0.922973    0.876762    11.00000    0.04680    0.04034 =
         0.04400   -0.00297   -0.00878   -0.00641
AFIX  43
H2N2  2    0.006080    0.912127    0.825329    11.00000   -1.20000
AFIX   0
N3    3    0.158260    0.637903    0.979000    11.00000    0.06360    0.04388 =
         0.04871    0.00168   -0.00539   -0.00006
O2    4    0.297332    0.877468    1.019796    11.00000    0.07310    0.05189 =
         0.07019    0.00243   -0.03704   -0.01252
C1    1    0.338401    1.427232    0.948533    11.00000    0.06952    0.04822 =
         0.09565   -0.01169    0.00255   -0.01268
AFIX 137
H1A   2    0.307113    1.415816    1.025344    11.00000   -1.50000
H1B   2    0.343829    1.485336    0.937496    11.00000   -1.50000
H1C   2    0.451186    1.403543    0.940754    11.00000   -1.50000
AFIX   0
C2    1    0.186726    1.310490    0.861519    11.00000    0.05230    0.04013 =
         0.04966   -0.00092    0.01115   -0.00114
C3    1    0.280410    1.256102    0.938090    11.00000    0.04890    0.04718 =
         0.04500   -0.00425   -0.00228   -0.00519
AFIX  43
H3    2    0.367139    1.275313    0.995173    11.00000   -1.20000
AFIX   0
C4    1    0.244484    1.173342    0.929289    11.00000    0.05001    0.04182 =
         0.04394    0.00066   -0.00300    0.00172
AFIX  43
H4    2    0.308008    1.137178    0.980614    11.00000   -1.20000
AFIX   0
C5    1    0.115153    1.143316    0.845104    11.00000    0.04267    0.04204 =
         0.03861   -0.00326    0.00216   -0.00052
C8    1    0.068444    1.057450    0.834450    11.00000    0.04470    0.04574 =
         0.04200   -0.00369   -0.00490   -0.00286
AFIX  43
H8    2   -0.027767    1.042089    0.781751    11.00000   -1.20000
AFIX   0
C9    1    0.177699    0.863396    0.942316    11.00000    0.04283    0.04358 =
         0.03829   -0.00097   -0.00256   -0.00550
C10   1    0.118668    0.777654    0.915968    11.00000    0.03801    0.04205 =
         0.03426   -0.00259    0.00093   -0.00163
C14   1    0.189783    0.717873    0.992326    11.00000    0.05182    0.04793 =
         0.03745   -0.00205   -0.00679   -0.00212
AFIX  43
H14   2    0.264969    0.734495    1.057668    11.00000   -1.20000
AFIX   0
C13   1    0.052455    0.615743    0.883259    11.00000    0.05782    0.04132 =
         0.05457   -0.00637   -0.00210   -0.00172
AFIX  43
H13   2    0.030324    0.560309    0.870790    11.00000   -1.20000
AFIX   0
C6    1    0.024011    1.199713    0.768690    11.00000    0.04775    0.05002 =
         0.04408   -0.00284   -0.00616    0.00223
AFIX  43
H6    2   -0.062927    1.180895    0.711448    11.00000   -1.20000
AFIX   0
C7    1    0.059218    1.281688    0.775847    11.00000    0.05538    0.04772 =
         0.04799    0.00457   -0.00034    0.00742
AFIX  43
H7    2   -0.002201    1.317832    0.723433    11.00000   -1.20000
AFIX   0
C12   1   -0.025309    0.670207    0.802366    11.00000    0.05546    0.04842 =
         0.04783   -0.00960   -0.00996   -0.00335
AFIX  43
H12   2   -0.098830    0.651892    0.737253    11.00000   -1.20000
AFIX   0
C11   1    0.007170    0.752574    0.819036    11.00000    0.04860    0.04418 =
         0.04119    0.00031   -0.00678    0.00131
AFIX  43
H11   2   -0.045230    0.790706    0.765790    11.00000   -1.20000
AFIX   0
H1O1  2   -0.265879    0.915788    0.640814    11.00000   -1.50000
H2O1  2   -0.290512    0.941811    0.747430    11.00000   -1.50000
H2O2  2    0.389038    0.982619    1.094876    11.00000    0.07665
H1O2  2    0.543910    1.020980    1.134023    11.00000    0.14911
HKLF 4  1.0  1.00  0.00  0.00  0.00  1.00  0.00  0.00  0.00  1.00
REM  A8 in P2(1)/n
REM R1 =  0.0464 for   2050 Fo > 4sig(Fo)  and  0.0844 for all   3449 data
REM    206 parameters refined using      6 restraints
END
WGHT      0.0633      0.0270
REM Highest difference peak  0.213,  deepest hole -0.173,  1-sigma level  0.054
Q1    1   0.0975  1.1664  0.8020  11.00000  0.05    0.21
Q2    1   0.1572  0.8126  0.9198  11.00000  0.05    0.19
Q3    1   0.2120  0.6719  0.9639  11.00000  0.05    0.17
Q4    1  -0.0326  0.7097  0.8325  11.00000  0.05    0.17
Q5    1   0.1532  0.7570  0.9417  11.00000  0.05    0.17
Q6    1   0.1867  1.1598  0.8780  11.00000  0.05    0.16
Q7    1   0.2680  1.2833  0.8811  11.00000  0.05    0.16
Q8    1   0.0965  0.7659  0.8592  11.00000  0.05    0.16
Q9    1   0.2029  1.2873  0.9202  11.00000  0.05    0.16
Q10   1   0.1325  1.2892  0.8223  11.00000  0.05    0.16
Q11   1   0.3650  0.8208  1.0926  11.00000  0.05    0.16
Q12   1   0.2589  1.0156  0.9255  11.00000  0.05    0.15
Q13   1   0.4105  1.0383  1.2076  11.00000  0.05    0.15
Q14   1   0.1270  0.9695  0.8949  11.00000  0.05    0.15
Q15   1   0.2477  1.0237  0.9713  11.00000  0.05    0.14
Q16   1   0.3965  1.0721  1.1438  11.00000  0.05    0.14
Q17   1   0.3874  0.8759  1.0837  11.00000  0.05    0.14
Q18   1   0.3193  0.8747  0.9565  11.00000  0.05    0.14
Q19   1   0.0468  0.7672  0.8823  11.00000  0.05    0.14
Q20   1   0.1386  1.1088  0.8257  11.00000  0.05    0.14
;
data_global
_journal_date_recd_electronic     2013-06-17
_journal_date_accepted     2013-06-24
_journal_name_full     'Acta Crystallographica, Section E'
_journal_year     2013
_journal_volume     69
_journal_issue      7
_journal_page_first     o1177
_journal_page_last     o1178
_journal_paper_category     QO
_journal_paper_doi     10.1107/S1600536813017406
_journal_coeditor_code     SJ5336
_publ_contact_author_name     'Dr.G.Vasuki'
_publ_contact_author_address
;
Department of Physics
Kunthavai Naachiar Govt. Arts College (W) (Autonomous)
Thanjavur 613 007
India
;
_publ_contact_author_email     'vasuki.arasi@yahoo.com'
_publ_contact_author_fax     '04362 237152'
_publ_contact_author_phone     '9791402323'
_publ_section_title
;
(<i>E</i>)-<i>N</i>'-(4-Methoxybenzylidene)pyridine-3-carbohydrazide dihydrate
;
loop_
    _publ_author_name
    _publ_author_address
    'J. Josephine Novina'
;         Department of Physics
          Idhaya College for Women
          Kumbakonam-1
          India
;
    'G. Vasuki'
;         Department of Physics
          Kunthavai Naachiar Govt. Arts College (W) (Autonomous)
          Thanjavur-7
          India
;
    'M. Suresh'
;         PG & Research Department of Chemistry
          Jamal Mohamed College
          Tiruchirappalli-20
          India
;
    'M. Syed Ali Padusha'
;         PG & Research Department of Chemistry
          Jamal Mohamed College
          Tiruchirappalli-20
          India
;
