# Supplementary material for: (E)-N′-(4-Meth­oxy­benzyl­idene)pyridine-3-carbohydrazide dihydrate
Source: Acta Crystallogr Sect E Struct Rep Online. 2013 Jun 29;69(Pt 7):o1177–8. doi: 10.1107/S1600536813017406 (PMC3770434; doi:10.1107/S1600536813017406)
Supplement: Supplementary file 2 [file e-69-o1177-Isup2.hkl]

# 
# h,k,l, Fc-squared, Fo-squared, sigma(Fo-squared) and status flag 
# 
data_I
_shelx_title ' A8 in P2(1)/n' 
_shelx_refln_list_code          4 
_shelx_F_calc_maximum      250.13 
_exptl_crystal_F_000       616.00 
_reflns_d_resolution_high  0.7513 
 
loop_ 
 _symmetry_equiv_pos_as_xyz 
 'x, y, z' 
 '-x+1/2, y+1/2, -z+1/2' 
 '-x, -y, -z' 
 'x-1/2, -y-1/2, z-1/2' 
 
_cell_length_a     7.6534 
_cell_length_b    16.3503 
_cell_length_c    11.4887 
_cell_angle_alpha  90.000 
_cell_angle_beta   96.889 
_cell_angle_gamma  90.000 
 
_shelx_F_squared_multiplier     1.000 
 
loop_ 
 _refln_index_h 
 _refln_index_k 
 _refln_index_l 
 _refln_F_squared_calc 
 _refln_F_squared_meas 
 _refln_F_squared_sigma 
 _refln_observed_status 
   2   0   0     1063.28     1145.06     23.01 o 
   4   0   0      250.70      218.16      6.65 o 
   6   0   0       26.89       26.86      4.83 o 
   8   0   0       40.86       39.75      6.45 o 
  10   0   0        2.54       -4.30      4.30 o 
   1   1   0      154.95       93.04      8.63 o 
   2   1   0      319.32      305.11      5.05 o 
   3   1   0      711.40      728.64     11.18 o 
   4   1   0      129.22      134.69      3.54 o 
   5   1   0      152.68      158.20      6.26 o 
   6   1   0      177.52      179.95      7.40 o 
   7   1   0       26.96       24.95      3.59 o 
   8   1   0        0.10       -2.19      2.45 o 
   9   1   0        4.51        3.48      3.21 o 
  10   1   0        2.46        0.54      3.42 o 
   1   2   0      612.18      575.63      6.96 o 
   2   2   0        6.85        7.61      0.64 o 
   3   2   0      107.48      110.24      2.94 o 
   4   2   0      616.99      630.13      9.24 o 
   5   2   0      131.19      149.27      4.94 o 
   6   2   0       79.28       96.50      4.32 o 
   7   2   0       35.21       44.59      4.56 o 
   8   2   0       40.02       40.40      4.74 o 
   9   2   0       20.15       24.28      4.56 o 
  10   2   0       10.36       11.82      5.91 o 
   1   3   0      576.30      538.07      5.82 o 
   2   3   0       22.99       19.05      0.98 o 
   3   3   0     1409.91     1417.65     23.27 o 
   4   3   0     1277.11     1331.20     17.82 o 
   5   3   0      506.54      550.60     11.60 o 
   6   3   0       49.73       49.46      3.41 o 
   7   3   0        6.01        5.19      2.83 o 
   8   3   0      110.69      117.04      7.02 o 
   9   3   0       25.79       20.45      4.36 o 
   0   4   0      474.26      480.06      7.69 o 
   1   4   0        5.96        4.83      0.56 o 
   2   4   0     2699.26     2693.46     28.42 o 
   3   4   0      162.23      180.90      3.34 o 
   4   4   0        4.41        6.97      1.22 o 
   5   4   0      123.03      121.18      4.52 o 
   6   4   0        0.23       -0.32      1.64 o 
   7   4   0       24.96       21.96      3.59 o 
   8   4   0        4.95        2.65      2.83 o 
   9   4   0        7.01        7.43      3.59 o 
   1   5   0      227.93      208.13      2.81 o 
   2   5   0      706.39      788.97      9.33 o 
   3   5   0       86.86      102.23      2.56 o 
   4   5   0        1.94        2.76      1.32 o 
   5   5   0       44.51       44.91      3.20 o 
   6   5   0        6.41        6.10      1.95 o 
   7   5   0       53.11       61.83      5.28 o 
   8   5   0       22.31       19.90      3.97 o 
   9   5   0        8.19       10.34      6.71 o 
   0   6   0      617.66      559.96      9.09 o 
   1   6   0      577.03      544.96      6.04 o 
   2   6   0      227.25      224.85      4.12 o 
   3   6   0     1231.86     1260.54     17.24 o 
   4   6   0      106.34      109.94      3.57 o 
   5   6   0      141.11      144.30      8.55 o 
   6   6   0       65.87       65.92      8.83 o 
   7   6   0       38.92       43.58      6.98 o 
   8   6   0        0.78       -0.57      2.83 o 
   9   6   0        8.67       15.58      4.18 o 
   1   7   0     1980.18     2065.41     19.78 o 
   2   7   0      351.02      383.35      5.64 o 
   3   7   0       72.13       89.31      3.35 o 
   4   7   0       71.05       69.66      3.21 o 
   5   7   0        3.00        2.52      1.94 o 
   6   7   0        4.37        8.69      4.83 o 
   7   7   0       17.39       23.10      3.97 o 
   8   7   0       13.29       13.91      3.74 o 
   9   7   0        9.87        6.22      3.97 o 
   0   8   0      677.28      729.99     11.88 o 
   1   8   0     1260.97     1390.20     13.93 o 
   2   8   0      184.69      234.19      5.03 o 
   3   8   0      321.16      349.22      6.58 o 
   4   8   0       49.96       51.56      3.00 o 
   5   8   0        0.08       -0.26      1.81 o 
   6   8   0       91.49      101.44     17.73 o 
   7   8   0      136.78      143.44      8.16 o 
   8   8   0        0.58        0.76      4.83 o 
   9   8   0        0.75       -0.06      3.59 o 
   1   9   0      302.28      307.09      4.30 o 
   2   9   0       97.84      108.76      3.48 o 
   3   9   0       40.58       40.42      2.43 o 
   4   9   0       73.03       79.42      3.34 o 
   5   9   0       33.36       28.43      2.41 o 
   6   9   0      304.49      304.18     11.64 o 
   7   9   0      277.97      302.78     11.93 o 
   8   9   0       12.76        8.67      3.74 o 
   9   9   0        6.19       10.60      4.13 o 
   0  10   0       61.16       62.74      2.89 o 
   1  10   0      118.41      116.56      2.32 o 
   2  10   0        4.46        6.77      1.44 o 
   3  10   0      735.96      749.36     12.16 o 
   4  10   0        1.56        0.52      1.33 o 
   5  10   0       47.99       43.62      3.21 o 
   6  10   0        2.30        0.99      2.13 o 
   7  10   0       27.99       27.35      4.74 o 
   8  10   0        8.56       10.36      6.45 o 
   1  11   0        1.04       -0.09      0.74 o 
   2  11   0       27.88       23.80      2.16 o 
   3  11   0       42.39       43.46      2.77 o 
   4  11   0      193.64      190.12      6.06 o 
   5  11   0        3.10        4.24      1.89 o 
   6  11   0        4.11        4.58      4.37 o 
   7  11   0        2.02        5.07      3.36 o 
   8  11   0        0.14        6.14      3.97 o 
   0  12   0       11.74       13.33      2.56 o 
   1  12   0      117.86      131.12      4.30 o 
   2  12   0        0.19       -1.01      1.84 o 
   3  12   0      186.81      189.72      6.01 o 
   4  12   0       29.23       31.77      3.02 o 
   5  12   0       18.33       21.08      2.77 o 
   6  12   0        0.05        0.91      2.13 o 
   7  12   0        0.41       -0.60      3.36 o 
   8  12   0       31.34       23.91      5.37 o 
   1  13   0      272.66      271.24      5.73 o 
   2  13   0        5.35        4.42      3.32 o 
   3  13   0      535.83      527.06     11.45 o 
   4  13   0      266.19      275.55      8.84 o 
   5  13   0        1.52        2.58      2.44 o 
   6  13   0        6.93        9.16      4.57 o 
   7  13   0        9.49       15.25      4.57 o 
   8  13   0        9.55        7.82      5.37 o 
   0  14   0      234.97      254.60     10.62 o 
   1  14   0       11.92       15.21      2.52 o 
   2  14   0        0.08       -1.26      1.26 o 
   3  14   0      164.56      183.16      9.46 o 
   4  14   0      459.17      431.08     10.46 o 
   5  14   0       20.40       18.98      3.30 o 
   6  14   0        9.46       15.14      4.13 o 
   7  14   0        1.10        2.34      3.74 o 
   1  15   0      155.00      134.72      5.62 o 
   2  15   0      113.20      104.60      5.29 o 
   3  15   0        0.43        0.66      2.12 o 
   4  15   0       53.20       48.24      3.90 o 
   5  15   0        2.14        3.97      2.76 o 
   6  15   0        0.62        7.37      3.97 o 
   7  15   0        0.09        2.23      5.10 o 
   0  16   0      225.27      227.09     10.79 o 
   1  16   0       21.10       15.48      2.72 o 
   2  16   0       18.88       16.99      2.86 o 
   3  16   0        1.09        0.68      2.05 o 
   4  16   0       27.38       21.42      3.70 o 
   5  16   0        0.32        0.37      2.44 o 
   6  16   0       18.92       28.47      5.42 o 
   1  17   0       10.32        7.09      2.38 o 
   2  17   0       16.87       17.92      2.94 o 
   3  17   0       15.92       10.54      2.75 o 
   4  17   0        6.37        3.29      2.67 o 
   5  17   0        1.10        0.45      2.67 o 
   6  17   0        8.67        5.64      5.10 o 
   0  18   0        4.07        0.76      4.83 o 
   1  18   0       10.02        6.82      2.50 o 
   2  18   0        0.00       -0.22      2.12 o 
   3  18   0        0.02       -2.36      2.36 o 
   4  18   0        7.60        6.62      2.92 o 
   5  18   0        8.89       22.83      5.28 o 
   1  19   0        2.45        2.39      3.09 o 
   2  19   0        5.41        6.24      2.69 o 
   3  19   0        0.02       -1.26      2.57 o 
   4  19   0        6.69        6.38      3.24 o 
   0  20   0       11.24       16.63      4.74 o 
   1  20   0        4.75        4.09      2.67 o 
   2  20   0        1.71        2.32      2.96 o 
   3  20   0        0.01       -0.15      2.67 o 
   1  21   0       19.18       29.27      4.08 o 
   2  21   0       24.84       28.17      4.83 o 
  -9   0   1        2.74       -1.07      4.30 o 
  -7   0   1       27.53       26.86      5.37 o 
  -5   0   1        3.82        2.15      2.69 o 
  -3   0   1     3495.15     3665.54     72.13 o 
  -1   0   1        2.97       -2.15      2.15 o 
   1   0   1    26380.41    17034.54    715.52 o 
   3   0   1      115.34       98.24      3.21 o 
   5   0   1       85.51       82.36      4.84 o 
   7   0   1       64.00       76.82      7.52 o 
   9   0   1        3.27       -1.07      3.76 o 
 -10   1   1        2.24        2.74      4.03 o 
  -9   1   1        0.73       -1.34      3.04 o 
  -8   1   1        5.06        2.75      3.49 o 
  -7   1   1       85.01       82.22     12.36 o 
  -6   1   1        0.16       -1.25      1.55 o 
  -5   1   1       94.45      109.78      5.50 o 
  -4   1   1     1400.04     1483.64     22.16 o 
  -3   1   1      436.21      436.35      7.60 o 
  -2   1   1      754.68      764.00     11.62 o 
  -1   1   1      256.96      238.31      4.11 o 
   1   1   1       36.58       32.14      1.29 o 
   2   1   1     3314.02     3250.76     33.35 o 
   3   1   1      140.93      149.76      3.00 o 
   4   1   1      249.52      236.41      4.55 o 
   5   1   1      409.76      459.92     12.42 o 
   6   1   1      263.67      256.87      8.55 o 
   7   1   1        2.11        1.88      2.28 o 
   8   1   1        8.53       13.14      3.21 o 
   9   1   1       31.87       34.13      4.74 o 
 -10   2   1        1.71        2.74      4.03 o 
  -9   2   1        0.38       -2.76      2.83 o 
  -8   2   1       45.54       45.15      5.32 o 
  -7   2   1        0.06       -2.28      2.28 o 
  -6   2   1        0.19        0.00      1.55 o 
  -5   2   1       81.75       84.00      4.13 o 
  -4   2   1       21.83       16.88      1.52 o 
  -3   2   1        0.28       -0.42      0.79 o 
  -2   2   1     6992.08     7219.74     87.91 o 
  -1   2   1        1.34        0.54      0.44 o 
   0   2   1      230.92      181.88     15.25 o 
   1   2   1     4781.29     4645.79     44.14 o 
   2   2   1     1155.39     1096.64     16.78 o 
   3   2   1       84.17       77.56      2.12 o 
   4   2   1       19.05       19.85      1.30 o 
   5   2   1      377.68      411.91      8.53 o 
   6   2   1        0.17       -0.17      1.42 o 
   7   2   1       13.20       11.82      3.04 o 
   8   2   1        1.96        1.98      2.45 o 
   9   2   1        2.04       -2.29      2.83 o 
 -10   3   1       10.32       12.89      5.91 o 
  -9   3   1       15.83        9.02      3.59 o 
  -8   3   1       34.16       34.29      6.18 o 
  -7   3   1        7.93       13.79      3.49 o 
  -6   3   1        0.23       -0.41      1.80 o 
  -5   3   1      107.41      110.74      6.07 o 
  -4   3   1       74.10       63.70      3.10 o 
  -3   3   1      218.33      242.03      4.56 o 
  -2   3   1       20.53       18.01      1.10 o 
  -1   3   1      558.17      541.78      6.98 o 
   0   3   1     1155.56     1144.85     12.36 o 
   1   3   1       33.81       42.70      0.98 o 
   2   3   1     2279.73     2226.42     21.79 o 
   3   3   1       31.69       37.14      2.48 o 
   4   3   1       51.20       49.23      2.06 o 
   5   3   1       36.23       37.51      2.38 o 
   6   3   1       94.82       74.36     26.86 o 
   7   3   1       29.08       24.22      3.42 o 
   8   3   1       39.58       40.11      4.56 o 
   9   3   1        1.20       -0.54      4.03 o 
  -9   4   1        1.23       -0.54      4.83 o 
  -8   4   1        0.77       -1.32      3.76 o 
  -7   4   1        9.22        6.71      3.04 o 
  -6   4   1        0.51        0.87      1.74 o 
  -5   4   1       32.58       27.37      2.65 o 
  -4   4   1      206.74      214.29      6.00 o 
  -3   4   1       19.73       17.51      1.27 o 
  -2   4   1      229.87      202.39      3.57 o 
  -1   4   1      134.47      119.44      2.93 o 
   0   4   1     2856.63     2807.63     29.41 o 
   1   4   1      934.75      832.59      8.27 o 
   2   4   1       84.04       83.78      1.80 o 
   3   4   1       71.52       75.93      2.69 o 
   4   4   1      236.51      247.12     10.69 o 
   5   4   1        0.75        2.88      1.23 o 
   6   4   1        3.52        3.93      1.70 o 
   7   4   1       70.15       59.96      4.89 o 
   8   4   1       94.50      104.25      7.02 o 
   9   4   1       11.03        9.87      3.76 o 
  -9   5   1       93.79      114.38     16.12 o 
  -8   5   1        2.32        1.44      3.49 o 
  -7   5   1       49.97       52.35      5.12 o 
  -6   5   1       91.12       98.40      4.83 o 
  -5   5   1      129.33      129.71      5.06 o 
  -4   5   1        0.48        0.83      1.42 o 
  -3   5   1      329.53      331.47      5.44 o 
  -2   5   1       19.55       20.35      1.37 o 
  -1   5   1      636.99      610.28      7.43 o 
   0   5   1      832.42      824.30      9.52 o 
   1   5   1      348.77      382.10      4.39 o 
   2   5   1      491.90      500.18      5.97 o 
   3   5   1      382.67      397.13      5.71 o 
   4   5   1       31.49       27.22      2.40 o 
   5   5   1        0.15       -1.32      1.32 o 
   6   5   1       47.73       42.55      3.20 o 
   7   5   1      177.36      196.75     13.43 o 
   8   5   1       60.01       50.78      5.12 o 
   9   5   1       31.80       36.79      5.37 o 
  -9   6   1        1.65        7.39      3.97 o 
  -8   6   1        2.91        2.88      3.21 o 
  -7   6   1       30.92       38.49      4.74 o 
  -6   6   1       83.71       92.03     10.67 o 
  -5   6   1      736.64      773.67     16.05 o 
  -4   6   1        2.34        3.25      1.38 o 
  -3   6   1        4.13        3.56      1.30 o 
  -2   6   1      403.61      475.23      6.43 o 
  -1   6   1      218.39      194.99      3.24 o 
   0   6   1      877.31      898.82      9.84 o 
   1   6   1        0.24       -0.20      0.56 o 
   2   6   1      360.32      395.88      5.05 o 
   3   6   1     4002.22     4156.96     47.25 o 
   4   6   1      391.62      424.20      8.05 o 
   5   6   1        0.34       -1.13      1.13 o 
   6   6   1        4.38        2.95      1.58 o 
   7   6   1        1.49        0.00      2.45 o 
   8   6   1        0.07        1.11      2.83 o 
   9   6   1        0.05       -2.83      2.83 o 
  -9   7   1        0.39       -1.22      3.59 o 
  -8   7   1       26.68       28.93      4.74 o 
  -7   7   1        2.52       -0.81      2.95 o 
  -6   7   1       21.20       22.34      4.30 o 
  -5   7   1       22.44       25.77      3.67 o 
  -4   7   1      261.11      290.72      7.22 o 
  -3   7   1      331.42      326.75      7.12 o 
  -2   7   1     2738.23     2875.38     30.95 o 
  -1   7   1     3401.07     3579.07     37.88 o 
   0   7   1     2113.94     2133.33     21.74 o 
   1   7   1       77.64       75.22      1.91 o 
   2   7   1      486.36      473.67      6.53 o 
   3   7   1       17.76       17.26      1.51 o 
   4   7   1       24.72       26.68      1.85 o 
   5   7   1       17.26       15.39      1.89 o 
   6   7   1      221.72      235.34     14.33 o 
   7   7   1        9.58       12.13      3.21 o 
   8   7   1       27.66       29.61      4.51 o 
   9   7   1        0.12       -2.15      3.04 o 
  -9   8   1       25.75       25.51      5.12 o 
  -8   8   1        0.00        0.47      3.21 o 
  -7   8   1      106.76      120.81      8.11 o 
  -6   8   1      179.14      194.89      9.02 o 
  -5   8   1       17.39       17.86      2.68 o 
  -4   8   1        0.22       -0.07      1.33 o 
  -3   8   1        2.03        1.52      1.71 o 
  -2   8   1        3.23        8.73      1.29 o 
  -1   8   1      110.70      123.54      2.62 o 
   0   8   1     2164.68     2386.35     24.36 o 
   1   8   1      389.78      383.06      5.19 o 
   2   8   1      194.87      203.89      4.07 o 
   3   8   1      612.97      600.54      9.67 o 
   4   8   1       20.92       19.81      1.73 o 
   5   8   1       17.22       15.44      2.05 o 
   6   8   1       32.29       32.49      3.24 o 
   7   8   1      125.83      140.55     22.83 o 
   8   8   1       25.55       25.94      4.51 o 
   9   8   1        0.37       -0.78      3.36 o 
  -9   9   1        0.49       -0.76      4.30 o 
  -8   9   1        2.24        2.74      3.59 o 
  -7   9   1      140.40      163.77      9.09 o 
  -6   9   1      226.24      230.56     26.87 o 
  -5   9   1       29.54       30.25      3.46 o 
  -4   9   1        3.67        2.45      1.67 o 
  -3   9   1       10.08        9.68      1.80 o 
  -2   9   1       84.70       91.61      4.59 o 
  -1   9   1      344.00      346.38      4.88 o 
   0   9   1        1.19        2.70      0.88 o 
   1   9   1      227.89      223.52      4.38 o 
   2   9   1        8.86        7.89      1.30 o 
   3   9   1      263.34      261.55      5.65 o 
   4   9   1      506.40      531.24      9.20 o 
   5   9   1      586.75      592.90     13.23 o 
   6   9   1        5.83        8.09      2.32 o 
   7   9   1       43.74       36.64      4.89 o 
   8   9   1        8.98        7.77      3.49 o 
   9   9   1        3.56        2.60      3.74 o 
  -9  10   1        0.11        2.15      5.37 o 
  -8  10   1        2.67       -0.41      3.21 o 
  -7  10   1       49.00       54.31      6.04 o 
  -6  10   1       42.66       36.38      4.94 o 
  -5  10   1       46.54       52.08      3.67 o 
  -4  10   1      140.16      146.22      7.14 o 
  -3  10   1       20.37       19.02      2.79 o 
  -2  10   1       38.46       32.10      2.32 o 
  -1  10   1      164.87      185.57      3.62 o 
   0  10   1       23.86       31.39      1.83 o 
   1  10   1       51.07       44.11      2.16 o 
   2  10   1      477.15      455.46      7.42 o 
   3  10   1      264.86      257.33      5.85 o 
   4  10   1        0.09        1.35      1.36 o 
   5  10   1       27.72       28.54      2.63 o 
   6  10   1       10.92       14.66      2.76 o 
   7  10   1        0.67       -2.04      3.49 o 
   8  10   1        2.59        1.36      3.21 o 
  -8  11   1        7.71        9.94      4.18 o 
  -7  11   1        3.27        5.37      5.37 o 
  -6  11   1       12.17       13.56      3.20 o 
  -5  11   1      117.05      131.24      5.15 o 
  -4  11   1       25.78       26.85      2.75 o 
  -3  11   1       50.60       55.98      5.97 o 
  -2  11   1        0.44       -1.26      1.40 o 
  -1  11   1      109.91      116.61      4.19 o 
   0  11   1        0.14       -0.96      0.96 o 
   1  11   1     1026.59      978.13     13.37 o 
   2  11   1       17.39       13.11      1.55 o 
   3  11   1       17.01       15.91      2.02 o 
   4  11   1      146.49      149.59      4.62 o 
   5  11   1      140.32      145.29      6.16 o 
   6  11   1        0.39       -0.36      2.83 o 
   7  11   1        0.07       -1.75      2.83 o 
   8  11   1       23.54       32.25      5.12 o 
  -8  12   1        2.31        0.08      3.97 o 
  -7  12   1       30.13       35.56      5.66 o 
  -6  12   1        4.73        6.10      2.64 o 
  -5  12   1       30.53       33.60      3.18 o 
  -4  12   1      136.67      145.67      5.55 o 
  -3  12   1      120.96      120.19      4.94 o 
  -2  12   1       24.68       23.38      2.48 o 
  -1  12   1        2.21        2.07      1.19 o 
   0  12   1        0.31       -1.08      1.08 o 
   1  12   1       23.49       25.17      2.07 o 
   2  12   1      140.81      135.35      3.26 o 
   3  12   1        0.74       -0.05      1.44 o 
   4  12   1        3.53        4.17      1.81 o 
   5  12   1       75.05       71.36      4.88 o 
   6  12   1       15.62       18.49      4.18 o 
   7  12   1        7.11        7.92      3.74 o 
   8  12   1        4.99        5.64      3.80 o 
  -8  13   1        1.03        0.51      3.59 o 
  -7  13   1        1.42        2.42      3.42 o 
  -6  13   1        0.18       -2.15      2.21 o 
  -5  13   1        0.49        1.52      2.12 o 
  -4  13   1       18.62       21.72      2.92 o 
  -3  13   1      461.42      456.20     10.59 o 
  -2  13   1       42.05       40.13      4.07 o 
  -1  13   1      234.28      235.31      5.54 o 
   0  13   1       48.88       42.13      2.60 o 
   1  13   1     1257.42     1182.78     17.63 o 
   2  13   1      455.74      492.81      9.30 o 
   3  13   1       18.99       18.92      2.75 o 
   4  13   1       59.96       58.30      3.86 o 
   5  13   1        3.59        1.42      2.26 o 
   6  13   1       16.69       22.86      5.64 o 
   7  13   1       15.62       25.24      4.89 o 
  -7  14   1        0.72        0.37      3.59 o 
  -6  14   1        5.26        7.98      2.92 o 
  -5  14   1        0.09        1.15      2.39 o 
  -4  14   1       47.39       55.53      4.08 o 
  -3  14   1      751.40      703.89     14.38 o 
  -2  14   1      260.08      255.16      7.99 o 
  -1  14   1       51.49       52.03      2.82 o 
   0  14   1      124.19      126.20      4.14 o 
   1  14   1       41.88       42.47      2.65 o 
   2  14   1       14.97       17.97      3.10 o 
   3  14   1       20.30       26.28      3.00 o 
   4  14   1       35.39       36.51      3.40 o 
   5  14   1       49.76       47.88      4.52 o 
   6  14   1       18.13       16.46      4.13 o 
   7  14   1        0.38       -2.42      3.42 o 
  -7  15   1        4.29        5.91      4.18 o 
  -6  15   1        0.77       -2.15      3.42 o 
  -5  15   1        0.83       -0.34      2.50 o 
  -4  15   1        1.57        1.44      2.16 o 
  -3  15   1      182.83      161.58      6.29 o 
  -2  15   1       31.38       29.62      2.40 o 
  -1  15   1       11.13        9.04      1.76 o 
   0  15   1       41.55       38.75      4.40 o 
   1  15   1      192.26      146.64      5.10 o 
   2  15   1       43.79       30.54      3.32 o 
   3  15   1       11.67        7.09      2.48 o 
   4  15   1        1.91        4.61      2.57 o 
   5  15   1        0.75       -1.45      2.21 o 
   6  15   1        0.58        1.24      3.59 o 
   7  15   1        0.00       -0.86      4.30 o 
  -6  16   1        2.40        5.50      3.97 o 
  -5  16   1        3.12       -0.77      2.53 o 
  -4  16   1       19.64       29.46      3.61 o 
  -3  16   1       16.45       16.12      2.84 o 
  -2  16   1        1.52       -0.71      2.05 o 
  -1  16   1        1.69       -1.01      1.91 o 
   0  16   1       18.99       18.26      2.88 o 
   1  16   1       17.89       12.51      2.58 o 
   2  16   1       17.68       17.87      2.86 o 
   3  16   1       29.80       26.63      3.21 o 
   4  16   1        9.64       15.46      3.30 o 
   5  16   1        6.22        5.10      3.80 o 
   6  16   1       43.85       57.91      6.96 o 
  -6  17   1        0.15       -3.76      3.76 o 
  -5  17   1        9.20        8.16      3.19 o 
  -4  17   1        0.10       -0.54      2.57 o 
  -3  17   1        5.64        6.86      2.44 o 
  -2  17   1       13.02       11.54      2.72 o 
  -1  17   1        1.03       -1.82      1.82 o 
   0  17   1        4.23        7.01      2.32 o 
   1  17   1        2.27       -1.05      2.09 o 
   2  17   1       21.55       17.66      2.94 o 
   3  17   1        0.02       -1.26      2.26 o 
   4  17   1        0.66        3.82      2.76 o 
   5  17   1        0.45       -2.15      3.21 o 
   6  17   1        4.36        6.17      4.36 o 
  -5  18   1        4.76        2.60      3.69 o 
  -4  18   1        5.49        4.86      3.29 o 
  -3  18   1        0.29        2.46      2.45 o 
  -2  18   1        1.11        3.12      2.27 o 
  -1  18   1        0.51        1.76      2.21 o 
   0  18   1        9.34       13.98      2.88 o 
   1  18   1       14.71       13.99      2.81 o 
   2  18   1        1.34        2.43      2.22 o 
   3  18   1        0.03        0.06      2.76 o 
   4  18   1       11.11       14.85      3.45 o 
   5  18   1        3.04        5.01      3.97 o 
  -4  19   1        0.13       -0.81      3.61 o 
  -3  19   1        0.04       -2.53      2.53 o 
  -2  19   1        0.32       -2.21      2.21 o 
  -1  19   1       13.77       22.22      3.40 o 
   0  19   1        1.33        1.61      2.42 o 
   1  19   1        0.45        0.75      2.18 o 
   2  19   1        2.26        2.14      2.76 o 
   3  19   1        5.17        5.01      2.98 o 
   4  19   1        7.38        6.38      3.24 o 
  -3  20   1        1.59        3.76      3.02 o 
  -2  20   1        4.46        1.02      2.61 o 
  -1  20   1        2.22        1.68      2.56 o 
   0  20   1        2.83        3.71      2.50 o 
   1  20   1        8.68        7.50      2.94 o 
   2  20   1        0.06       -2.54      2.55 o 
   3  20   1        7.13        6.19      3.34 o 
  -2  21   1        1.30        0.21      3.14 o 
  -1  21   1       58.76       81.72      5.88 o 
   0  21   1        0.18        2.33      2.88 o 
   1  21   1        5.41        7.60      3.38 o 
   2  21   1       11.07       19.69      4.25 o 
 -10   0   2        0.56       -4.30      4.30 o 
  -8   0   2        2.13        2.15      4.30 o 
  -6   0   2        0.62        0.00      3.22 o 
  -4   0   2     1247.86     1208.29     37.81 o 
  -2   0   2    62564.00    75826.91   1454.63 o 
   0   0   2      469.21      426.49     14.12 o 
   2   0   2      330.13      351.61      9.69 o 
   4   0   2      467.33      466.05     15.07 o 
   6   0   2      295.89      294.06     12.36 o 
   8   0   2       36.67       38.67      5.91 o 
 -10   1   2        1.49       -3.42      3.42 o 
  -9   1   2        7.37        8.86      3.80 o 
  -8   1   2       23.49       24.59      5.10 o 
  -7   1   2      142.05      142.85      7.78 o 
  -6   1   2      240.20      250.85      7.76 o 
  -5   1   2       12.71       14.13      2.83 o 
  -4   1   2      316.74      322.16     11.83 o 
  -3   1   2        3.35       14.44     11.76 o 
  -2   1   2    21175.13    22573.22    272.33 o 
  -1   1   2      398.76      404.49      5.43 o 
   0   1   2      605.76      589.78      7.10 o 
   1   1   2      113.00       86.70      1.86 o 
   2   1   2        0.90        0.46      0.33 o 
   3   1   2      224.93      251.28      3.81 o 
   4   1   2       67.71       77.69      2.05 o 
   5   1   2      251.11      249.00      4.61 o 
   6   1   2        3.71        1.40      1.07 o 
   7   1   2        2.59        4.57      2.28 o 
   8   1   2        1.14        0.27      2.28 o 
   9   1   2        3.77        2.29      2.83 o 
 -10   2   2        0.25       -1.33      4.83 o 
  -9   2   2        1.54       -1.86      3.21 o 
  -8   2   2       10.89       14.01      4.30 o 
  -7   2   2        1.94        0.25      2.83 o 
  -6   2   2        0.15       -1.25      1.86 o 
  -5   2   2       41.29       36.84      2.99 o 
  -4   2   2       98.63       81.94      3.82 o 
  -3   2   2     1406.58     1388.29     18.64 o 
  -2   2   2     1701.05     1646.98     21.35 o 
  -1   2   2        3.82        1.96      0.55 o 
   0   2   2       45.35       45.48      1.09 o 
   1   2   2     3256.34     3159.84     28.56 o 
   2   2   2     7547.28     7482.21     71.09 o 
   3   2   2      242.37      301.84      4.20 o 
   4   2   2      165.36      196.64      3.44 o 
   5   2   2       59.41       65.21      2.02 o 
   6   2   2      273.88      260.54      8.30 o 
   7   2   2        8.27        5.45      2.45 o 
   8   2   2        0.05       -2.06      2.06 o 
   9   2   2       12.33       15.00      3.59 o 
 -10   3   2        5.72        5.18      4.57 o 
  -9   3   2        7.67       12.09      4.18 o 
  -8   3   2       12.60       10.37      3.59 o 
  -7   3   2       12.40       12.93      3.42 o 
  -6   3   2       91.36       89.56      9.92 o 
  -5   3   2      185.74      182.54      6.10 o 
  -4   3   2      120.01      110.84      4.54 o 
  -3   3   2        7.41        5.37      1.14 o 
  -2   3   2      534.69      494.52      6.96 o 
  -1   3   2        6.75        6.30      0.83 o 
   0   3   2      374.29      373.79      4.32 o 
   1   3   2      318.39      325.59      3.64 o 
   2   3   2      409.35      389.77      4.45 o 
   3   3   2     1295.96     1415.30     16.62 o 
   4   3   2        1.10        1.46      0.67 o 
   5   3   2       10.17        8.88      1.16 o 
   6   3   2        0.01        0.54      1.16 o 
   7   3   2       79.76       78.57      6.18 o 
   8   3   2       37.47       37.56      4.13 o 
   9   3   2        9.89       13.37      3.59 o 
  -9   4   2        3.98        5.47      3.97 o 
  -8   4   2        7.10        4.03      3.42 o 
  -7   4   2       37.36       33.96      4.57 o 
  -6   4   2        0.04       -1.74      1.74 o 
  -5   4   2       11.08       11.85      2.26 o 
  -4   4   2      460.13      451.34     11.83 o 
  -3   4   2        0.27       -0.78      0.78 o 
  -2   4   2       22.06       20.75      1.32 o 
  -1   4   2     1604.92     1551.27     18.56 o 
   0   4   2     1456.82     1466.75     14.79 o 
   1   4   2     5063.29     5018.36     45.22 o 
   2   4   2      185.37      208.25      3.11 o 
   3   4   2      481.49      522.92      7.04 o 
   4   4   2      130.19      136.67      3.38 o 
   5   4   2      101.82      102.13      3.09 o 
   6   4   2      176.73      180.31      9.38 o 
   7   4   2        0.56        2.36      2.45 o 
   8   4   2       94.16      113.60     10.74 o 
   9   4   2       34.56       31.38      4.83 o 
  -9   5   2       21.69       20.14      4.74 o 
  -8   5   2        2.51        1.58      2.97 o 
  -7   5   2       20.92       24.01      4.30 o 
  -6   5   2        8.25        9.32      2.26 o 
  -5   5   2        4.41        3.04      1.86 o 
  -4   5   2      205.86      223.79      6.62 o 
  -3   5   2       28.03       24.03      1.63 o 
  -2   5   2      388.82      392.39      6.10 o 
  -1   5   2        3.56        2.95      0.78 o 
   0   5   2       47.02       57.80      1.66 o 
   1   5   2      936.65     1001.12      9.42 o 
   2   5   2       22.57       23.34      1.17 o 
   3   5   2      488.19      509.97      7.11 o 
   4   5   2        0.33        0.34      0.75 o 
   5   5   2       32.83       27.42      4.02 o 
   6   5   2      185.21      182.66      5.47 o 
   7   5   2       19.13       17.90      3.49 o 
   8   5   2      201.47      199.36      8.64 o 
   9   5   2       43.07       39.89      4.94 o 
  -9   6   2       25.63       32.86      5.50 o 
  -8   6   2       16.09       23.01      4.51 o 
  -7   6   2        6.10        4.10      2.97 o 
  -6   6   2        2.50        2.80      2.25 o 
  -5   6   2      171.49      190.29      8.88 o 
  -4   6   2      409.14      445.50      8.98 o 
  -3   6   2      160.15      160.98      4.62 o 
  -2   6   2      464.79      495.00      7.47 o 
  -1   6   2       36.36       31.62      1.87 o 
   0   6   2        0.56        0.73      0.68 o 
   1   6   2      102.69      114.83      2.04 o 
   2   6   2       24.82       25.48      1.24 o 
   3   6   2       55.05       73.32      2.50 o 
   4   6   2       99.82      111.43      5.03 o 
   5   6   2      152.00      151.95      6.33 o 
   6   6   2       13.42       13.42      2.06 o 
   7   6   2       71.89       76.30      5.42 o 
   8   6   2       12.23       15.44      4.03 o 
   9   6   2        4.75        2.09      3.36 o 
  -9   7   2        2.26        3.52      5.10 o 
  -8   7   2        0.99       -0.54      3.04 o 
  -7   7   2       63.04       59.81      6.04 o 
  -6   7   2        0.42       -0.36      1.95 o 
  -5   7   2      737.84      788.98     31.16 o 
  -4   7   2      107.37      109.52      4.16 o 
  -3   7   2      843.79      888.70     15.16 o 
  -2   7   2      255.20      261.43      4.80 o 
  -1   7   2        8.70       11.31      1.00 o 
   0   7   2       68.84       78.78      2.80 o 
   1   7   2        4.63        5.96      0.65 o 
   2   7   2       97.30       92.73      2.23 o 
   3   7   2        6.60        4.77      0.95 o 
   4   7   2        0.26       -0.02      0.86 o 
   5   7   2       29.27       20.70      1.89 o 
   6   7   2       38.23       33.07      2.82 o 
   7   7   2        3.88        0.58      2.45 o 
   8   7   2       13.19       20.63      5.64 o 
   9   7   2        3.68        5.60      5.37 o 
  -9   8   2       53.88       46.45      6.26 o 
  -8   8   2      120.97      141.58      8.92 o 
  -7   8   2       14.53       20.35      5.37 o 
  -6   8   2       39.59       39.53      4.94 o 
  -5   8   2       73.07       64.29      4.44 o 
  -4   8   2       42.32       40.07      2.95 o 
  -3   8   2       67.47       71.56      3.54 o 
  -2   8   2      885.85      862.97     12.84 o 
  -1   8   2     1644.21     1778.41     19.99 o 
   0   8   2     2515.69     2643.34     26.90 o 
   1   8   2      565.00      626.37      8.21 o 
   2   8   2        0.52       -0.02      0.72 o 
   3   8   2        2.99        4.59      1.01 o 
   4   8   2        3.01        2.56      1.08 o 
   5   8   2       80.69       86.82      3.76 o 
   6   8   2        3.50        2.07      2.58 o 
   7   8   2        2.61        1.99      2.58 o 
   8   8   2       10.75        8.09      3.49 o 
   9   8   2        1.18        1.88      4.57 o 
  -9   9   2        2.96        1.83      3.74 o 
  -8   9   2       31.41       32.11      5.28 o 
  -7   9   2        2.00        3.76      4.83 o 
  -6   9   2        5.96        6.57      3.21 o 
  -5   9   2      158.32      172.38      5.89 o 
  -4   9   2       35.05       35.39      2.94 o 
  -3   9   2        1.24        0.07      1.46 o 
  -2   9   2       15.83       12.98      1.60 o 
  -1   9   2      461.88      481.98      8.01 o 
   0   9   2      386.73      381.67      5.83 o 
   1   9   2      303.69      280.50      4.76 o 
   2   9   2        2.07        2.71      0.89 o 
   3   9   2        8.22        8.04      1.28 o 
   4   9   2      215.52      221.82      5.08 o 
   5   9   2     1269.89     1254.41     26.91 o 
   6   9   2      235.55      242.19     20.42 o 
   7   9   2        4.28        2.26      3.49 o 
   8   9   2       14.24       14.93      3.74 o 
  -9  10   2        5.78        8.59      6.45 o 
  -8  10   2        0.79        1.85      3.74 o 
  -7  10   2        0.73       -1.86      4.30 o 
  -6  10   2       75.64       71.60      6.98 o 
  -5  10   2       99.24       98.26     10.40 o 
  -4  10   2       54.48       55.74      4.34 o 
  -3  10   2       43.52       48.07      3.82 o 
  -2  10   2       35.90       33.74      2.37 o 
  -1  10   2       77.92       87.10      2.32 o 
   0  10   2       48.05       42.97      2.12 o 
   1  10   2       18.23       15.43      1.48 o 
   2  10   2      212.31      203.99      4.65 o 
   3  10   2        3.00        4.37      1.18 o 
   4  10   2      102.53      105.46      3.74 o 
   5  10   2       41.92       40.69      3.45 o 
   6  10   2       15.99       18.03      3.59 o 
   7  10   2       30.27       32.77      4.65 o 
   8  10   2       10.80       12.35      3.87 o 
  -8  11   2        0.49        2.42      3.80 o 
  -7  11   2        4.03        8.29      3.97 o 
  -6  11   2       49.02       46.53      5.50 o 
  -5  11   2        0.04       -1.07      2.36 o 
  -4  11   2       19.91       23.69      3.30 o 
  -3  11   2       15.27       13.63      2.68 o 
  -2  11   2       33.04       35.53      2.52 o 
  -1  11   2      106.97      104.95      3.55 o 
   0  11   2        9.24        4.82      1.44 o 
   1  11   2       20.98       23.96      1.90 o 
   2  11   2       37.66       37.79      1.73 o 
   3  11   2      165.21      163.52      4.26 o 
   4  11   2      123.73      120.58      4.18 o 
   5  11   2       49.36       55.37      4.42 o 
   6  11   2       17.99       15.67      4.03 o 
   7  11   2        0.86        0.81      4.57 o 
   8  11   2       20.76       25.08      4.51 o 
  -8  12   2        0.83        0.54      5.37 o 
  -7  12   2        0.26       -1.07      3.04 o 
  -6  12   2        3.41        1.07      3.42 o 
  -5  12   2       60.29       53.19      4.63 o 
  -4  12   2        0.25       -0.58      2.33 o 
  -3  12   2       99.32      103.60      4.72 o 
  -2  12   2       44.78       44.04      2.49 o 
  -1  12   2      114.54      102.48      3.68 o 
   0  12   2       83.42       78.16      3.32 o 
   1  12   2        5.70        3.13      1.30 o 
   2  12   2        2.31        3.11      1.25 o 
   3  12   2      222.28      224.00      5.20 o 
   4  12   2        1.00        0.03      1.61 o 
   5  12   2       45.79       46.68      4.29 o 
   6  12   2      109.90      108.52      7.48 o 
   7  12   2       23.62       19.91      4.57 o 
   8  12   2        1.41        3.56      3.59 o 
  -8  13   2        4.20        4.00      6.18 o 
  -7  13   2        2.00        2.42      3.80 o 
  -6  13   2        3.59        1.37      2.60 o 
  -5  13   2        4.43        4.38      2.34 o 
  -4  13   2        0.31       -0.91      2.06 o 
  -3  13   2       15.85       14.74      3.18 o 
  -2  13   2       46.43       44.26      2.76 o 
  -1  13   2      152.92      144.48      4.44 o 
   0  13   2        3.09        3.51      1.67 o 
   1  13   2      858.30      847.32     13.76 o 
   2  13   2     1106.03     1045.53     18.39 o 
   3  13   2       44.98       48.86      3.09 o 
   4  13   2        0.18       -0.91      1.95 o 
   5  13   2        0.00       -1.86      1.86 o 
   6  13   2        0.44        2.18      3.21 o 
   7  13   2        0.22        9.48      3.74 o 
  -7  14   2       10.46        5.47      3.97 o 
  -6  14   2      199.90      225.15      9.16 o 
  -5  14   2       82.88       85.81      5.66 o 
  -4  14   2       68.25       66.48      4.51 o 
  -3  14   2       20.75       31.25      3.32 o 
  -2  14   2      129.38      127.83      4.31 o 
  -1  14   2        1.59        1.20      1.43 o 
   0  14   2       35.99       34.11      2.82 o 
   1  14   2       56.09       52.07      3.17 o 
   2  14   2      124.51      118.81      4.51 o 
   3  14   2       12.49       12.92      2.44 o 
   4  14   2       10.49        7.21      2.64 o 
   5  14   2        1.06       -1.07      3.04 o 
   6  14   2       32.74       29.75      4.89 o 
   7  14   2       13.50       17.10      4.65 o 
  -7  15   2        0.50       -0.16      3.74 o 
  -6  15   2        8.98        6.78      3.16 o 
  -5  15   2        1.87        4.90      2.87 o 
  -4  15   2       13.86       14.05      2.91 o 
  -3  15   2       19.26       16.70      2.34 o 
  -2  15   2        0.61       -0.16      1.44 o 
  -1  15   2      205.14      192.26      5.46 o 
   0  15   2      102.08       98.65      5.39 o 
   1  15   2        0.03       -1.46      1.50 o 
   2  15   2      330.30      303.76      7.25 o 
   3  15   2        0.93       -1.85      1.85 o 
   4  15   2       15.15       14.69      3.19 o 
   5  15   2        7.21        5.13      3.36 o 
   6  15   2       22.31       24.72      5.12 o 
  -6  16   2       12.84       11.82      4.56 o 
  -5  16   2        5.59        6.67      3.16 o 
  -4  16   2        0.05       -2.04      2.04 o 
  -3  16   2       19.55       16.94      2.96 o 
  -2  16   2       50.02       53.21      4.21 o 
  -1  16   2       15.14       14.72      2.10 o 
   0  16   2        4.46        3.85      1.82 o 
   1  16   2        6.85        4.85      1.71 o 
   2  16   2        0.49        0.60      1.58 o 
   3  16   2       11.86       22.71      3.51 o 
   4  16   2        1.82        1.57      2.64 o 
   5  16   2        9.78       10.89      8.06 o 
   6  16   2        8.81       10.21      4.13 o 
  -6  17   2        4.89        9.13      4.56 o 
  -5  17   2        3.16        1.14      2.60 o 
  -4  17   2        3.37        5.60      3.24 o 
  -3  17   2        0.00        0.12      2.11 o 
  -2  17   2       13.30       16.82      2.94 o 
  -1  17   2       10.45        5.77      2.42 o 
   0  17   2        1.26        3.08      2.27 o 
   1  17   2        5.37        0.62      2.08 o 
   2  17   2        6.76        7.21      2.45 o 
   3  17   2        0.14        0.63      3.69 o 
   4  17   2       50.65       57.19      5.22 o 
   5  17   2        0.82       -0.54      3.76 o 
  -5  18   2        5.92        8.37      3.30 o 
  -4  18   2        2.17        2.94      2.88 o 
  -3  18   2        3.42        1.75      2.48 o 
  -2  18   2        2.49        0.74      3.24 o 
  -1  18   2       10.74       11.68      2.77 o 
   0  18   2        0.63       -0.22      2.18 o 
   1  18   2       39.34       34.78      3.81 o 
   2  18   2        0.94        0.38      2.44 o 
   3  18   2        3.58        4.89      2.98 o 
   4  18   2        3.41       -1.24      3.59 o 
   5  18   2        0.45        3.76      4.13 o 
  -4  19   2        0.23        2.40      2.85 o 
  -3  19   2        0.00       -1.41      2.39 o 
  -2  19   2       12.86       22.28      3.52 o 
  -1  19   2        0.01       -0.23      2.22 o 
   0  19   2        6.92        8.10      2.95 o 
   1  19   2        0.15        0.75      2.29 o 
   2  19   2       16.67       13.89      3.51 o 
   3  19   2        0.39        2.18      2.96 o 
   4  19   2       30.35       30.22      6.45 o 
  -3  20   2        0.10       -2.45      2.82 o 
  -2  20   2        0.18       -2.30      2.30 o 
  -1  20   2       23.58       34.09      4.13 o 
   0  20   2       26.41       35.94      4.20 o 
   1  20   2        8.08        8.82      3.34 o 
   2  20   2        1.83        0.04      2.85 o 
   3  20   2        0.96        5.93      3.30 o 
  -2  21   2        0.06        1.26      2.82 o 
  -1  21   2        7.69       10.62      3.21 o 
   0  21   2       20.37       18.29      4.42 o 
   1  21   2        5.92        6.68      3.48 o 
   2  21   2       13.73       13.43      6.45 o 
  -9   0   3        9.32       -0.54      4.83 o 
  -7   0   3        5.74        0.00      3.76 o 
  -5   0   3       57.86       54.26      6.45 o 
  -3   0   3       39.76       46.50      3.59 o 
  -1   0   3    42901.71    47149.03    797.63 o 
   1   0   3     1844.96     1880.63     21.13 o 
   3   0   3      343.05      312.92      7.75 o 
   5   0   3      268.03      276.32     10.75 o 
   7   0   3        4.44        6.98      3.22 o 
   9   0   3       13.02        7.52      3.76 o 
 -10   1   3        4.97        0.84      7.25 o 
  -9   1   3        8.40        6.09      3.97 o 
  -8   1   3        0.65       -0.85      3.21 o 
  -7   1   3       54.41       57.27      5.70 o 
  -6   1   3       55.91       57.37      4.13 o 
  -5   1   3       87.76      111.08      5.06 o 
  -4   1   3     1557.43     1622.02     28.72 o 
  -3   1   3       32.88       38.37      2.11 o 
  -2   1   3     9222.01     9559.02    116.47 o 
  -1   1   3    10935.04    11323.95    125.20 o 
   0   1   3      559.96      507.84      6.03 o 
   1   1   3       41.13       49.12      0.91 o 
   2   1   3       48.43       43.02      1.58 o 
   3   1   3      132.00      149.59      4.10 o 
   4   1   3      451.99      471.36     10.63 o 
   5   1   3       12.12       10.71      1.68 o 
   6   1   3        4.45        3.43      1.42 o 
   7   1   3      108.73      105.28      5.32 o 
   8   1   3        5.83        4.75      2.45 o 
   9   1   3        2.72        0.70      2.45 o 
 -10   2   3        6.05        6.12      4.36 o 
  -9   2   3        4.98        4.57      3.80 o 
  -8   2   3        0.01       -1.61      3.04 o 
  -7   2   3       47.23       39.78      4.94 o 
  -6   2   3       11.49       11.96      2.57 o 
  -5   2   3      106.70       98.49      4.75 o 
  -4   2   3      463.56      490.50     17.43 o 
  -3   2   3      221.62      241.22      4.95 o 
  -2   2   3      474.12      473.80      7.61 o 
  -1   2   3      706.15      770.65      9.84 o 
   0   2   3      248.56      232.31      3.08 o 
   1   2   3      501.87      528.05      5.78 o 
   2   2   3     2298.04     2359.97     26.62 o 
   3   2   3     1235.06     1384.32     14.85 o 
   4   2   3     1991.22     2116.34     26.50 o 
   5   2   3       29.10       30.14      1.95 o 
   6   2   3      420.64      446.66      9.30 o 
   7   2   3       53.10       46.50      5.10 o 
   8   2   3        8.92        9.95      2.83 o 
   9   2   3       13.71       18.12      3.36 o 
 -10   3   3        2.13        3.66      3.97 o 
  -9   3   3       12.04       10.74      4.18 o 
  -8   3   3        3.77        5.10      3.42 o 
  -7   3   3        7.37        7.77      3.21 o 
  -6   3   3        9.11        8.09      3.05 o 
  -5   3   3       21.05       18.23      2.57 o 
  -4   3   3      198.76      197.84      6.31 o 
  -3   3   3        0.41       -0.96      0.96 o 
  -2   3   3      828.98      813.00     10.69 o 
  -1   3   3       23.79       26.98      1.38 o 
   0   3   3     3215.23     3150.91     30.73 o 
   1   3   3        8.21       15.70      0.82 o 
   2   3   3      145.70      139.62      2.52 o 
   3   3   3       19.29       22.80      1.02 o 
   4   3   3       99.08      106.16      2.21 o 
   5   3   3       14.40       13.07      1.06 o 
   6   3   3       45.59       37.47      2.57 o 
   7   3   3       28.14       28.94      3.36 o 
   8   3   3      163.00      181.06      7.57 o 
   9   3   3       26.80       28.15      3.74 o 
  -9   4   3        0.06       -1.55      4.30 o 
  -8   4   3        8.08        9.67      3.80 o 
  -7   4   3        7.78        5.81      3.21 o 
  -6   4   3        9.51        7.35      2.36 o 
  -5   4   3       97.85      104.51      5.76 o 
  -4   4   3       18.47       17.36      2.36 o 
  -3   4   3       69.77       67.12      2.52 o 
  -2   4   3       34.15       36.15      1.90 o 
  -1   4   3      786.44      727.40      9.62 o 
   0   4   3        0.03       -0.53      0.53 o 
   1   4   3       50.65       58.33      1.47 o 
   2   4   3        0.04        0.47      0.44 o 
   3   4   3      483.77      530.62      7.14 o 
   4   4   3      114.90      103.47      2.38 o 
   5   4   3      200.45      206.07      4.42 o 
   6   4   3      156.45      158.12      4.91 o 
   7   4   3      228.71      257.39      9.03 o 
   8   4   3       29.41       34.22      4.13 o 
   9   4   3        3.81        0.81      2.66 o 
  -9   5   3        3.51        1.84      3.59 o 
  -8   5   3        5.26        2.42      3.42 o 
  -7   5   3        2.75       -2.66      2.66 o 
  -6   5   3        5.78        3.41      2.26 o 
  -5   5   3       18.25       16.22      3.01 o 
  -4   5   3      451.54      447.47     11.33 o 
  -3   5   3       66.57       64.59      3.15 o 
  -2   5   3       40.55       39.30      1.89 o 
  -1   5   3     1217.77     1245.32     15.53 o 
   0   5   3     1489.75     1458.89     15.06 o 
   1   5   3     3154.88     3319.92     30.60 o 
   2   5   3     1238.90     1304.01     13.53 o 
   3   5   3      143.19      142.49      2.95 o 
   4   5   3       42.35       42.52      1.88 o 
   5   5   3      277.03      279.89      5.67 o 
   6   5   3       31.33       29.95      2.50 o 
   7   5   3        0.00       -1.16      3.76 o 
   8   5   3       14.75       19.62      3.59 o 
   9   5   3       21.71       18.27      9.94 o 
  -9   6   3       10.25       18.54      4.74 o 
  -8   6   3       11.39        5.37      3.80 o 
  -7   6   3       42.06       42.50      5.32 o 
  -6   6   3        0.13        0.81      2.66 o 
  -5   6   3        5.49        7.80      2.26 o 
  -4   6   3       84.16       86.39      4.84 o 
  -3   6   3      210.92      221.90      5.77 o 
  -2   6   3       15.19       10.17      1.23 o 
  -1   6   3     1297.46     1265.08     15.97 o 
   0   6   3      516.52      555.99      6.63 o 
   1   6   3      418.62      501.82      5.68 o 
   2   6   3      571.45      618.89      7.25 o 
   3   6   3       12.13       12.84      1.23 o 
   4   6   3        3.91        2.66      1.02 o 
   5   6   3       51.92       64.11      3.62 o 
   6   6   3        0.30        0.88      2.15 o 
   7   6   3        0.03       -1.21      2.42 o 
   8   6   3        3.73        4.40      2.83 o 
   9   6   3        5.24        8.59      5.37 o 
  -9   7   3        0.23       -0.87      3.97 o 
  -8   7   3       59.07       51.36      6.26 o 
  -7   7   3       51.43       45.69      5.50 o 
  -6   7   3        3.35        1.47      2.83 o 
  -5   7   3       64.72       65.76      5.70 o 
  -4   7   3      295.83      324.41      8.30 o 
  -3   7   3     1126.58     1168.66     19.15 o 
  -2   7   3      154.45      162.37      4.37 o 
  -1   7   3      526.61      529.95      8.06 o 
   0   7   3        6.32        6.16      0.96 o 
   1   7   3       77.76       82.32      2.07 o 
   2   7   3       38.12       48.85      1.81 o 
   3   7   3      319.68      338.46      6.10 o 
   4   7   3       20.29       26.26      2.10 o 
   5   7   3       36.69       38.82      3.84 o 
   6   7   3       13.90       14.84      2.97 o 
   7   7   3        1.36        1.40      3.22 o 
   8   7   3        2.58       -0.23      2.58 o 
   9   7   3        0.41        0.54      4.83 o 
  -9   8   3       42.02       52.23      6.81 o 
  -8   8   3      120.83      108.78      8.54 o 
  -7   8   3       17.18       13.16      4.18 o 
  -6   8   3        3.74       12.86      3.59 o 
  -5   8   3        3.27        0.08      5.10 o 
  -4   8   3       23.19       23.12      2.88 o 
  -3   8   3        0.45        0.68      1.46 o 
  -2   8   3      975.09     1044.97     17.52 o 
  -1   8   3       77.79       77.08      2.69 o 
   0   8   3      111.64      134.03      3.35 o 
   1   8   3      104.13      120.01      2.83 o 
   2   8   3       10.64       16.50      1.11 o 
   3   8   3      124.31      116.57      3.03 o 
   4   8   3      320.21      312.34      5.99 o 
   5   8   3      312.33      318.37     10.32 o 
   6   8   3        0.60       -2.00      2.06 o 
   7   8   3       20.12       21.98      3.59 o 
   8   8   3        5.28        1.24      2.97 o 
  -9   9   3        0.59        4.30      4.18 o 
  -8   9   3       14.83       24.39     10.21 o 
  -7   9   3       67.82       57.50      6.46 o 
  -6   9   3        4.05        6.18      4.03 o 
  -5   9   3       39.16       33.48      3.72 o 
  -4   9   3       25.79       28.43      3.20 o 
  -3   9   3       66.14       72.33      4.52 o 
  -2   9   3      129.05      131.82      4.02 o 
  -1   9   3       96.00       95.38      2.48 o 
   0   9   3        7.89       10.27      1.36 o 
   1   9   3      981.92      959.22     11.95 o 
   2   9   3       81.34       76.73      2.21 o 
   3   9   3      648.96      636.90     10.05 o 
   4   9   3        6.64        7.48      1.56 o 
   5   9   3      370.48      362.83      9.32 o 
   6   9   3      137.54      124.42      6.71 o 
   7   9   3        0.10       -0.54      2.58 o 
   8   9   3        0.11        1.07      2.83 o 
  -8  10   3       15.73       11.39      4.51 o 
  -7  10   3        1.21       -2.83      2.83 o 
  -6  10   3       44.19       39.78      5.32 o 
  -5  10   3        0.16       -0.82      2.13 o 
  -4  10   3       57.59       48.72      4.13 o 
  -3  10   3      218.95      229.63      7.72 o 
  -2  10   3      338.83      369.43      7.78 o 
  -1  10   3       50.53       50.37      2.88 o 
   0  10   3        8.70        6.28      1.30 o 
   1  10   3       37.34       40.62      2.17 o 
   2  10   3      214.31      226.00      4.12 o 
   3  10   3      313.34      298.99      5.75 o 
   4  10   3        3.35        5.34      1.40 o 
   5  10   3      121.19      111.43      4.98 o 
   6  10   3        0.67        2.07      2.45 o 
   7  10   3        0.49        0.08      2.58 o 
   8  10   3       10.44       10.74      5.37 o 
  -8  11   3        0.37        0.25      3.59 o 
  -7  11   3        9.85       12.63      4.36 o 
  -6  11   3       15.29       20.16      4.56 o 
  -5  11   3        9.44        8.89      4.36 o 
  -4  11   3        0.17       -1.19      2.69 o 
  -3  11   3        0.23       -1.86      1.86 o 
  -2  11   3        7.72        8.40      1.59 o 
  -1  11   3      999.61      993.60     16.89 o 
   0  11   3      163.02      144.57      4.26 o 
   1  11   3      394.42      389.70      6.91 o 
   2  11   3       75.54       70.14      2.86 o 
   3  11   3      504.58      476.51      8.10 o 
   4  11   3        2.51        1.51      1.50 o 
   5  11   3        0.13       -0.96      1.86 o 
   6  11   3       10.19       10.74      3.36 o 
   7  11   3        0.03        2.55      2.97 o 
   8  11   3        1.27       -0.79      3.21 o 
  -8  12   3        0.01        2.56      3.97 o 
  -7  12   3       17.71       15.60      4.51 o 
  -6  12   3        0.29        2.42      3.42 o 
  -5  12   3       48.47       54.44      4.94 o 
  -4  12   3        9.40        7.59      2.76 o 
  -3  12   3       25.21       25.45      3.34 o 
  -2  12   3        0.84       -1.09      1.09 o 
  -1  12   3      392.93      370.69      7.55 o 
   0  12   3        0.33        1.02      1.34 o 
   1  12   3       82.88       81.01      3.24 o 
   2  12   3       73.58       69.07      3.03 o 
   3  12   3        0.91        0.97      1.25 o 
   4  12   3       69.38       71.98      4.08 o 
   5  12   3        4.92        8.66      3.21 o 
   6  12   3        7.80       15.36      3.87 o 
   7  12   3       41.64       37.49      5.03 o 
  -8  13   3        0.59        0.54      4.83 o 
  -7  13   3        1.64       -3.22      3.42 o 
  -6  13   3       10.70        0.74      6.45 o 
  -5  13   3        0.00       -1.59      2.50 o 
  -4  13   3       27.30       23.58      3.70 o 
  -3  13   3        0.14        0.49      2.36 o 
  -2  13   3      122.72      130.21      4.43 o 
  -1  13   3      564.19      549.85     10.12 o 
   0  13   3      616.14      637.69     12.72 o 
   1  13   3       28.83       26.59      2.69 o 
   2  13   3      670.65      658.83     10.60 o 
   3  13   3       22.68       18.13      2.14 o 
   4  13   3        9.69        6.33      2.63 o 
   5  13   3       44.11       37.65      4.89 o 
   6  13   3        1.02       -0.47      3.76 o 
   7  13   3        0.11       -1.44      2.97 o 
  -7  14   3        0.37        0.54      3.80 o 
  -6  14   3       26.93       45.30      6.19 o 
  -5  14   3      638.73      668.32     17.13 o 
  -4  14   3      181.39      202.80      7.16 o 
  -3  14   3       64.16       61.21      4.35 o 
  -2  14   3        7.93        4.33      1.77 o 
  -1  14   3        2.25        1.70      1.55 o 
   0  14   3       11.52       13.87      2.08 o 
   1  14   3       68.41       65.05      3.48 o 
   2  14   3       26.13       27.96      2.54 o 
   3  14   3        8.31        5.51      1.77 o 
   4  14   3       60.57       61.29      5.18 o 
   5  14   3        6.48        6.25      3.48 o 
   6  14   3        1.75       -2.72      2.83 o 
   7  14   3        2.38        4.30      3.59 o 
  -7  15   3        2.72        9.90      7.52 o 
  -6  15   3        0.26        0.87      2.85 o 
  -5  15   3        2.34       -1.19      2.39 o 
  -4  15   3       47.94       49.11      4.19 o 
  -3  15   3        1.29        0.79      1.67 o 
  -2  15   3      100.85       96.64      4.29 o 
  -1  15   3        7.25        4.62      1.65 o 
   0  15   3       91.04       72.14      3.72 o 
   1  15   3       29.62       26.20      2.70 o 
   2  15   3        0.20        1.58      1.63 o 
   3  15   3       41.83       40.63      3.72 o 
   4  15   3        7.10        6.94      2.64 o 
   5  15   3        6.10        6.30      3.59 o 
   6  15   3        0.48       -2.12      3.21 o 
  -6  16   3        0.00        1.97      3.10 o 
  -5  16   3       27.79       26.44      4.21 o 
  -4  16   3        1.37        1.13      2.18 o 
  -3  16   3        7.90        6.93      1.95 o 
  -2  16   3        0.01        0.01      1.64 o 
  -1  16   3      165.54      150.00      5.97 o 
   0  16   3       27.52       25.44      2.65 o 
   1  16   3        0.07       -1.44      1.57 o 
   2  16   3       35.27       43.65      3.16 o 
   3  16   3        5.82        6.68      2.19 o 
   4  16   3       15.43       18.83      4.26 o 
   5  16   3       15.33       21.61      4.65 o 
   6  16   3        2.15        5.66      4.13 o 
  -6  17   3        0.03        1.61      3.97 o 
  -5  17   3        0.08        2.18      2.92 o 
  -4  17   3       16.25       22.14      3.35 o 
  -3  17   3        1.77        0.26      2.18 o 
  -2  17   3        5.72        4.54      2.39 o 
  -1  17   3        2.32        0.80      2.14 o 
   0  17   3       67.31       63.89      4.67 o 
   1  17   3        1.97        3.52      1.80 o 
   2  17   3        4.74        5.35      2.14 o 
   3  17   3       16.17       18.26      3.34 o 
   4  17   3       16.37       25.90      5.03 o 
   5  17   3       44.59       59.53     17.99 o 
  -5  18   3        1.10        0.92      4.85 o 
  -4  18   3        3.37        2.15      3.42 o 
  -3  18   3        2.32       -0.61      2.11 o 
  -2  18   3        5.63        8.93      2.59 o 
  -1  18   3        2.28        1.19      2.25 o 
   0  18   3        0.14       -1.37      2.07 o 
   1  18   3        0.68       -1.72      2.08 o 
   2  18   3       20.52       25.50      3.92 o 
   3  18   3        1.00       -2.44      2.44 o 
   4  18   3       10.97       14.05      4.51 o 
   5  18   3        2.44        3.48      3.97 o 
  -4  19   3        0.14        1.12      2.98 o 
  -3  19   3        2.04        6.01      2.86 o 
  -2  19   3        9.52       10.02      3.80 o 
  -1  19   3        0.98        3.01      2.45 o 
   0  19   3        1.47       -0.34      2.34 o 
   1  19   3        6.95        5.73      2.92 o 
   2  19   3        0.12       -0.46      2.64 o 
   3  19   3        0.01        0.12      3.95 o 
   4  19   3        0.01       -1.88      3.80 o 
  -3  20   3        7.75        5.34      3.51 o 
  -2  20   3        1.34        2.31      2.72 o 
  -1  20   3        0.35        2.26      2.61 o 
   0  20   3       14.54       19.84      4.01 o 
   1  20   3        6.29        8.28      3.38 o 
   2  20   3        0.42       -2.57      2.57 o 
   3  20   3        1.05        1.69      3.74 o 
  -2  21   3        0.65       -3.76      4.83 o 
  -1  21   3        2.18        2.35      2.88 o 
   0  21   3       12.49       19.80      4.21 o 
   1  21   3        4.82        5.77      3.48 o 
 -10   0   4        0.02       -4.30      5.37 o 
  -8   0   4       34.94       23.63      6.45 o 
  -6   0   4      568.87      597.21     24.75 o 
  -4   0   4      794.83      783.48     28.56 o 
  -2   0   4       75.92       83.37      4.56 o 
   0   0   4      996.68      989.79     14.60 o 
   2   0   4      801.63      797.59     14.64 o 
   4   0   4       74.51       61.80      2.88 o 
   6   0   4       22.72       20.95      3.22 o 
   8   0   4       12.70       13.97      3.76 o 
 -10   1   4        2.06        3.76      4.18 o 
  -9   1   4        1.21        2.49      3.59 o 
  -8   1   4       28.37       26.33      4.94 o 
  -7   1   4       30.83       25.78      4.56 o 
  -6   1   4        4.33        3.49      3.04 o 
  -5   1   4      193.39      202.63      8.87 o 
  -4   1   4     4015.72     4099.53     79.50 o 
  -3   1   4      713.33      720.14     11.23 o 
  -2   1   4       20.02       21.98      1.68 o 
  -1   1   4      205.94      186.67      3.85 o 
   0   1   4       20.28       23.52      0.94 o 
   1   1   4      403.16      374.27      6.19 o 
   2   1   4       21.84       19.65      0.99 o 
   3   1   4      455.65      509.25     10.04 o 
   4   1   4        0.04        1.46      1.23 o 
   5   1   4       16.04       16.32      1.32 o 
   6   1   4       15.65       16.99      1.64 o 
   7   1   4       25.33       30.24      2.95 o 
   8   1   4       20.00       18.50      2.83 o 
 -10   2   4        1.86       -4.30      4.83 o 
  -9   2   4       11.71        7.47      3.97 o 
  -8   2   4       16.09       12.35      4.18 o 
  -7   2   4        9.09       10.40      3.59 o 
  -6   2   4        0.11       -0.81      2.66 o 
  -5   2   4      114.70      118.85      5.47 o 
  -4   2   4       14.01        7.46      2.68 o 
  -3   2   4      295.58      287.83      6.50 o 
  -2   2   4      292.75      274.70      5.29 o 
  -1   2   4        2.52        2.86      0.88 o 
   0   2   4     4894.19     4855.06     46.89 o 
   1   2   4     1448.95     1556.52     16.69 o 
   2   2   4     1535.55     1602.03     26.38 o 
   3   2   4      211.81      224.48      5.68 o 
   4   2   4        0.91        4.30      1.79 o 
   5   2   4       10.76       14.95      1.50 o 
   6   2   4        3.16        4.83      1.32 o 
   7   2   4        8.46        7.81      2.06 o 
   8   2   4       54.13       59.84      4.13 o 
   9   2   4        1.33       -0.54      3.76 o 
  -9   3   4        0.31       -3.49      3.49 o 
  -8   3   4        6.81        7.14      3.76 o 
  -7   3   4       19.06       18.22      3.97 o 
  -6   3   4       32.04       30.09      4.18 o 
  -5   3   4       33.31       28.67      3.97 o 
  -4   3   4      406.00      398.28     10.04 o 
  -3   3   4      408.82      423.39      7.65 o 
  -2   3   4      310.00      313.37      5.37 o 
  -1   3   4      726.22      701.55      9.43 o 
   0   3   4     1232.15     1294.94     13.48 o 
   1   3   4        5.43        5.29      0.64 o 
   2   3   4       57.62       60.95      2.05 o 
   3   3   4      151.06      147.41      2.33 o 
   4   3   4      218.43      236.89      3.80 o 
   5   3   4       34.93       28.31      1.70 o 
   6   3   4       10.44        7.98      1.63 o 
   7   3   4        1.97       -0.11      1.79 o 
   8   3   4       28.69       31.42      3.36 o 
   9   3   4       17.09       17.73      4.83 o 
  -9   4   4        1.00        0.17      3.59 o 
  -8   4   4        0.79        0.27      3.42 o 
  -7   4   4        2.87        0.79      4.30 o 
  -6   4   4       42.36       45.51      5.12 o 
  -5   4   4        2.46        2.15      2.66 o 
  -4   4   4       68.98       58.46      4.66 o 
  -3   4   4        6.87        5.37      1.44 o 
  -2   4   4      192.05      202.47      4.16 o 
  -1   4   4        0.08       -0.08      0.80 o 
   0   4   4      165.89      195.01      3.05 o 
   1   4   4      114.16      157.60      2.59 o 
   2   4   4       16.76       22.14      0.98 o 
   3   4   4       43.37       50.98      1.69 o 
   4   4   4       97.49       96.88      2.20 o 
   5   4   4       17.96       15.60      1.18 o 
   6   4   4      526.78      517.66     10.14 o 
   7   4   4      369.94      393.24     10.85 o 
   8   4   4        1.95        1.70      2.19 o 
   9   4   4        1.48       -2.15      3.76 o 
  -9   5   4        0.25       -2.37      3.59 o 
  -8   5   4        2.55        0.81      3.42 o 
  -7   5   4        9.13        4.83      3.42 o 
  -6   5   4       40.35       36.81      4.94 o 
  -5   5   4       29.21       27.77      3.97 o 
  -4   5   4       17.49       14.71      2.48 o 
  -3   5   4       76.92       66.46      5.27 o 
  -2   5   4      231.18      262.12      4.97 o 
  -1   5   4      581.49      605.63      8.64 o 
   0   5   4       28.52       25.80      1.21 o 
   1   5   4     1380.32     1444.81     14.12 o 
   2   5   4      434.49      517.33      6.66 o 
   3   5   4      186.03      187.15      3.82 o 
   4   5   4      166.34      163.34      3.49 o 
   5   5   4       18.40       18.11      1.38 o 
   6   5   4      298.52      289.86      8.78 o 
   7   5   4       14.84       14.85      2.68 o 
   8   5   4        6.51        7.21      4.83 o 
   9   5   4        2.29        7.52      4.83 o 
  -9   6   4        2.86        7.76      4.13 o 
  -8   6   4        0.38        1.88      3.49 o 
  -7   6   4        3.28        2.43      3.21 o 
  -6   6   4      201.47      196.87     22.03 o 
  -5   6   4        7.74        6.24      5.91 o 
  -4   6   4      209.30      217.26      7.24 o 
  -3   6   4      188.15      176.89      6.05 o 
  -2   6   4        2.53        0.77      1.05 o 
  -1   6   4       32.11       34.40      1.85 o 
   0   6   4       29.47       34.44      1.38 o 
   1   6   4      370.71      380.77      4.93 o 
   2   6   4      864.91      880.31     11.31 o 
   3   6   4       42.07       58.03      1.83 o 
   4   6   4      134.64      133.24      4.24 o 
   5   6   4       61.43       59.75      2.48 o 
   6   6   4       60.46       59.00      4.26 o 
   7   6   4        8.41        6.75      2.58 o 
   8   6   4        7.23        6.06      2.58 o 
  -9   7   4        0.53       -0.54      4.18 o 
  -8   7   4        1.77        0.25      3.59 o 
  -7   7   4      206.71      206.66     10.44 o 
  -6   7   4        6.64        5.91      3.36 o 
  -5   7   4      205.57      228.95      9.69 o 
  -4   7   4       18.34       14.07      2.48 o 
  -3   7   4      974.18     1030.48     22.82 o 
  -2   7   4       53.02       49.82      3.10 o 
  -1   7   4      140.78      130.86      3.74 o 
   0   7   4        0.01        0.01      0.64 o 
   1   7   4      433.34      390.05      5.58 o 
   2   7   4       13.87       18.33      1.14 o 
   3   7   4       42.31       39.14      1.91 o 
   4   7   4       29.79       32.71      1.94 o 
   5   7   4       78.83       76.84      3.50 o 
   6   7   4        2.69        0.05      2.06 o 
   7   7   4        5.70        7.90      2.58 o 
   8   7   4        0.40       -0.41      2.95 o 
  -9   8   4        9.07        8.87      8.86 o 
  -8   8   4       26.66       31.20      5.50 o 
  -7   8   4       18.56       21.57      4.74 o 
  -6   8   4        3.34       -0.35      3.49 o 
  -5   8   4       23.08       19.57      3.97 o 
  -4   8   4       26.64       28.94      3.30 o 
  -3   8   4       63.00       53.41      3.92 o 
  -2   8   4     1053.17     1049.27     20.44 o 
  -1   8   4     1358.25     1408.93     19.78 o 
   0   8   4       76.48       80.99      2.09 o 
   1   8   4       65.14       71.55      2.48 o 
   2   8   4       12.35       12.86      1.06 o 
   3   8   4        0.11       -0.21      0.87 o 
   4   8   4      300.48      295.32      6.71 o 
   5   8   4        5.96        4.26      2.18 o 
   6   8   4        0.22        0.85      2.19 o 
   7   8   4        0.14       -0.45      2.19 o 
   8   8   4        1.53       -0.69      2.58 o 
  -9   9   4        0.13        5.23      4.36 o 
  -8   9   4        0.05       -1.75      3.59 o 
  -7   9   4       33.85       45.97      7.52 o 
  -6   9   4       17.98       15.46      3.97 o 
  -5   9   4        3.71        2.81      2.81 o 
  -4   9   4       64.89       65.02      4.75 o 
  -3   9   4        2.20       -2.23      2.39 o 
  -2   9   4       20.13       16.39      2.57 o 
  -1   9   4       27.43       28.07      2.11 o 
   0   9   4       50.70       43.92      2.58 o 
   1   9   4      229.59      244.06      4.93 o 
   2   9   4       74.74       69.11      2.10 o 
   3   9   4     1117.49     1090.51     14.43 o 
   4   9   4      405.10      410.74      7.49 o 
   5   9   4       38.67       39.04      3.64 o 
   6   9   4       71.36       72.39      5.42 o 
   7   9   4        0.06        1.03      2.28 o 
   8   9   4        0.00        2.47      2.68 o 
  -8  10   4       23.75       30.44      6.18 o 
  -7  10   4       10.70       10.74      4.18 o 
  -6  10   4        6.26        5.13      3.36 o 
  -5  10   4        7.58        9.41      3.99 o 
  -4  10   4        5.64        7.63      2.68 o 
  -3  10   4        0.06       -1.95      1.95 o 
  -2  10   4      100.90      109.05      3.76 o 
  -1  10   4       18.68       14.59      2.17 o 
   0  10   4      174.93      181.97      4.78 o 
   1  10   4       93.81       91.66      3.13 o 
   2  10   4      303.33      308.62      4.82 o 
   3  10   4      520.45      511.63      8.27 o 
   4  10   4       24.52       28.75      2.72 o 
   5  10   4      125.59      116.46      6.58 o 
   6  10   4       27.49       25.11      3.87 o 
   7  10   4        8.98        8.03      3.22 o 
   8  10   4        1.54        1.54      2.97 o 
  -8  11   4        0.11        1.61      3.80 o 
  -7  11   4        0.07        2.42      3.80 o 
  -6  11   4        6.65        8.54      5.91 o 
  -5  11   4       11.31        8.83      2.88 o 
  -4  11   4       19.01       16.79      3.10 o 
  -3  11   4       29.52       36.73      3.82 o 
  -2  11   4        0.16        0.50      1.78 o 
  -1  11   4       14.80       16.67      3.26 o 
   0  11   4      166.09      158.33      5.18 o 
   1  11   4      392.98      357.15      7.38 o 
   2  11   4       61.25       57.12      2.72 o 
   3  11   4      242.34      233.94      5.20 o 
   4  11   4      333.52      304.77      8.46 o 
   5  11   4       62.74       60.19      5.42 o 
   6  11   4       66.05       81.89      6.19 o 
   7  11   4       30.19       35.23      4.65 o 
  -8  12   4        0.01       -0.56      3.74 o 
  -7  12   4        0.00        1.98      3.59 o 
  -6  12   4        5.89        6.68      3.07 o 
  -5  12   4        8.36       12.57      3.19 o 
  -4  12   4       39.36       44.89      4.54 o 
  -3  12   4      131.87      142.56     11.99 o 
  -2  12   4       55.55       59.67      2.86 o 
  -1  12   4       15.10       16.04      2.33 o 
   0  12   4      297.87      292.19      6.69 o 
   1  12   4       11.13        7.40      1.62 o 
   2  12   4        6.52        5.81      1.52 o 
   3  12   4        6.46        3.38      1.48 o 
   4  12   4      117.38      115.47      4.80 o 
   5  12   4        8.57        5.72      3.08 o 
   6  12   4       22.60       33.88      8.06 o 
   7  12   4        6.54        6.64      3.48 o 
  -7  13   4        0.06       -0.81      3.80 o 
  -6  13   4        3.76        5.01      3.97 o 
  -5  13   4        0.02       -2.44      2.44 o 
  -4  13   4       24.20       26.29      3.90 o 
  -3  13   4        0.02        0.46      2.36 o 
  -2  13   4       37.69       37.17      3.26 o 
  -1  13   4      180.57      172.34      5.27 o 
   0  13   4      970.45      936.89     15.07 o 
   1  13   4      444.64      440.69      8.90 o 
   2  13   4        0.11        0.39      1.44 o 
   3  13   4       92.84       81.73      4.34 o 
   4  13   4       14.33       15.85      2.44 o 
   5  13   4        7.12        4.80      2.97 o 
   6  13   4        0.28       -2.76      2.95 o 
   7  13   4        0.00        0.44      3.08 o 
  -7  14   4       12.13       22.12     11.01 o 
  -6  14   4       11.14       27.92      5.50 o 
  -5  14   4        6.42       13.31      3.51 o 
  -4  14   4      194.38      202.10      8.65 o 
  -3  14   4        0.24       -1.20      2.44 o 
  -2  14   4       60.43       56.56      3.46 o 
  -1  14   4        7.21        7.92      1.99 o 
   0  14   4       69.46       66.43      3.67 o 
   1  14   4        0.00       -1.16      1.50 o 
   2  14   4       31.26       37.71      2.90 o 
   3  14   4        0.26       -1.16      1.73 o 
   4  14   4        0.47        1.23      3.26 o 
   5  14   4        8.60       12.43      3.87 o 
   6  14   4        1.56        1.34      3.49 o 
  -7  15   4        4.91        0.75      4.36 o 
  -6  15   4        1.00        3.86      4.13 o 
  -5  15   4       12.85       11.48      3.61 o 
  -4  15   4        0.78       -3.56      3.56 o 
  -3  15   4       56.71       53.24      3.94 o 
  -2  15   4       16.94       17.58      2.28 o 
  -1  15   4        1.95        3.17      1.77 o 
   0  15   4      117.88       94.42      4.29 o 
   1  15   4       67.53       62.17      3.70 o 
   2  15   4        0.98       -1.21      1.57 o 
   3  15   4       81.50       88.46      5.43 o 
   4  15   4       68.71       70.76      5.29 o 
   5  15   4        2.66        3.36      3.48 o 
   6  15   4        0.02        1.50      3.48 o 
  -6  16   4        0.21        2.10      5.05 o 
  -5  16   4        0.19       -0.68      2.50 o 
  -4  16   4        0.00       -0.80      2.29 o 
  -3  16   4       15.91       16.52      2.42 o 
  -2  16   4        0.81        2.83      1.73 o 
  -1  16   4        0.58        2.35      1.84 o 
   0  16   4       30.99       24.95      2.56 o 
   1  16   4        1.90        1.22      1.73 o 
   2  16   4       16.00       17.69      2.72 o 
   3  16   4        0.97        0.28      1.95 o 
   4  16   4        0.36       -2.15      2.83 o 
   5  16   4       28.52       38.00      5.66 o 
  -6  17   4        2.57       -2.69      5.37 o 
  -5  17   4        0.33       -0.11      2.88 o 
  -4  17   4        0.01       -1.96      2.27 o 
  -3  17   4        0.05        0.91      2.29 o 
  -2  17   4        3.33        3.75      1.92 o 
  -1  17   4        0.57        2.13      1.89 o 
   0  17   4       13.76       12.27      2.20 o 
   1  17   4        0.10        0.53      2.02 o 
   2  17   4        7.28       10.51      2.50 o 
   3  17   4        1.19        1.52      2.12 o 
   4  17   4        0.95        2.69      5.10 o 
   5  17   4       31.42       40.40      6.04 o 
  -5  18   4        0.78       -0.48      2.99 o 
  -4  18   4        0.13       -0.14      2.50 o 
  -3  18   4        0.02        1.49      2.39 o 
  -2  18   4        2.09        2.49      2.39 o 
  -1  18   4        5.19        6.83      3.22 o 
   0  18   4        9.40       11.76      2.82 o 
   1  18   4        5.84        9.18      3.02 o 
   2  18   4        9.23       11.75      3.27 o 
   3  18   4        4.52        4.27      3.48 o 
   4  18   4        0.59       -3.22      3.42 o 
  -4  19   4        1.45        4.59      3.24 o 
  -3  19   4        3.77        3.75      2.72 o 
  -2  19   4        6.34        5.80      2.72 o 
  -1  19   4        2.40        5.21      2.53 o 
   0  19   4        4.69        3.40      2.99 o 
   1  19   4        4.84        0.50      3.41 o 
   2  19   4       50.81       60.66      5.67 o 
   3  19   4        0.42        1.34      4.03 o 
  -3  20   4       16.61       24.14      3.87 o 
  -2  20   4       37.82       48.63      5.76 o 
  -1  20   4        5.81       10.28      3.24 o 
   0  20   4        9.93        7.24      3.38 o 
   1  20   4        0.48        1.48      2.92 o 
   2  20   4        3.52        2.03      3.07 o 
  -9   0   5       28.02       24.71      7.52 o 
  -7   0   5        1.35        3.22      4.30 o 
  -5   0   5       17.80        7.52      4.83 o 
  -3   0   5     1711.21     1834.03    100.80 o 
  -1   0   5       46.43       42.87      2.68 o 
   1   0   5      121.93      103.06      3.02 o 
   3   0   5     1350.72     1362.72     27.13 o 
   7   0   5      121.55      116.59      5.91 o 
  -9   1   5        1.59        2.42      3.80 o 
  -8   1   5       15.48       15.32      4.36 o 
  -7   1   5        2.27        2.42      3.04 o 
  -6   1   5       43.40       42.51      5.64 o 
  -5   1   5        0.34       -2.11      2.95 o 
  -4   1   5     1286.80     1240.56     39.40 o 
  -3   1   5     8300.43     8746.48    107.90 o 
  -2   1   5      473.32      502.32      8.38 o 
  -1   1   5      999.76     1034.51     13.15 o 
   0   1   5     1018.88     1047.99     10.58 o 
   1   1   5      404.02      398.74      5.12 o 
   2   1   5        2.21        1.06      0.64 o 
   3   1   5       54.10       50.86      2.08 o 
   4   1   5      306.40      307.62      7.30 o 
   5   1   5      161.31      150.99      8.06 o 
   6   1   5       14.61       17.19      2.69 o 
   7   1   5       36.79       38.14      4.30 o 
  -9   2   5        1.51        2.71      3.97 o 
  -8   2   5        0.30       -3.21      3.21 o 
  -7   2   5        9.13        7.79      3.42 o 
  -6   2   5       32.03       29.50      4.74 o 
  -5   2   5       83.80       74.71      6.08 o 
  -4   2   5        7.32        4.83      3.04 o 
  -3   2   5        0.06       -1.84      1.84 o 
  -2   2   5        0.24       -0.61      1.04 o 
  -1   2   5       67.58       76.15      2.41 o 
   0   2   5      237.82      228.88      3.47 o 
   1   2   5     1862.23     1950.94     19.57 o 
   2   2   5     1994.97     2192.17     25.13 o 
   3   2   5       47.99       42.19      2.40 o 
   4   2   5      657.82      675.98     13.58 o 
   5   2   5      571.72      547.50     14.22 o 
   6   2   5       11.20       11.82      3.22 o 
   7   2   5        5.29        3.22      2.69 o 
   8   2   5        8.68        5.37      3.22 o 
  -9   3   5        0.28       -3.00      3.59 o 
  -8   3   5        3.74       -1.25      4.03 o 
  -7   3   5        0.13       -2.66      2.66 o 
  -6   3   5      101.63       95.04      7.40 o 
  -5   3   5       18.43       20.95      3.97 o 
  -4   3   5        0.28       -2.28      2.28 o 
  -3   3   5      145.22      130.10      8.06 o 
  -2   3   5      440.19      463.02      7.29 o 
  -1   3   5     1559.29     1592.13     19.48 o 
   0   3   5       17.95       14.00      1.01 o 
   1   3   5       37.90       38.42      1.50 o 
   2   3   5       90.57       92.34      2.27 o 
   3   3   5       58.04       59.48      1.89 o 
   4   3   5        6.10        4.57      1.81 o 
   5   3   5       98.26       96.52      5.36 o 
   6   3   5      190.26      176.26      9.14 o 
   7   3   5        1.80       -0.54      2.69 o 
   8   3   5        1.87        0.54      3.22 o 
  -9   4   5        0.62       -4.30      4.30 o 
  -8   4   5        2.51        3.14      3.59 o 
  -7   4   5       24.92       25.79      4.83 o 
  -6   4   5       41.08       41.90      5.32 o 
  -5   4   5        2.31        1.43      2.83 o 
  -4   4   5       95.78       91.09      6.08 o 
  -3   4   5        0.50        0.20      3.76 o 
  -2   4   5        3.65        1.89      1.05 o 
  -1   4   5       66.56       76.40      2.55 o 
   0   4   5       89.58       87.63      2.11 o 
   1   4   5     1636.23     1740.64     19.10 o 
   2   4   5      179.79      215.56      3.51 o 
   3   4   5      217.05      215.07      4.11 o 
   4   4   5      743.36      700.91      8.84 o 
   5   4   5      724.67      738.74     18.70 o 
   6   4   5       23.34       18.80      4.30 o 
   7   4   5      215.95      221.94     11.82 o 
   8   4   5        2.05        1.07      3.22 o 
  -9   5   5        0.08       -3.59      3.59 o 
  -8   5   5        5.21        3.76      3.80 o 
  -7   5   5        0.22       -0.81      3.04 o 
  -6   5   5       30.93       22.52      4.36 o 
  -5   5   5        7.73        7.36      3.21 o 
  -4   5   5       12.26        6.71      2.66 o 
  -3   5   5        0.50       -1.55      1.64 o 
  -2   5   5       51.23       46.81      2.54 o 
  -1   5   5      127.51      149.91      3.89 o 
   0   5   5     1310.24     1387.98     15.83 o 
   1   5   5        8.71       10.11      1.03 o 
   2   5   5       14.11       12.29      0.93 o 
   3   5   5      269.45      282.78      4.28 o 
   4   5   5        9.45        9.72      1.12 o 
   5   5   5       69.17       75.11      2.91 o 
   6   5   5       60.26       62.32      3.66 o 
   7   5   5       98.18       87.57      8.06 o 
   8   5   5        1.30        0.54      3.76 o 
  -9   6   5        4.73        5.10      4.18 o 
  -8   6   5        0.27        2.46      3.59 o 
  -7   6   5       10.31        8.85      5.37 o 
  -6   6   5        8.66        6.45      7.25 o 
  -5   6   5      278.86      276.97     11.02 o 
  -4   6   5      105.27       92.62     12.36 o 
  -3   6   5        7.17        2.95      1.95 o 
  -2   6   5      183.14      190.21      6.36 o 
  -1   6   5        0.69        0.17      0.93 o 
   0   6   5        0.32       -0.62      0.75 o 
   1   6   5      209.04      213.85      3.74 o 
   2   6   5      151.32      135.23      3.02 o 
   3   6   5       15.04       15.09      1.24 o 
   4   6   5      193.03      171.86      3.83 o 
   5   6   5       60.88       58.78      2.71 o 
   6   6   5       31.09       24.71      2.68 o 
   7   6   5       10.99       13.82      2.28 o 
   8   6   5        0.01       -1.61      3.76 o 
  -9   7   5        8.14        2.15      5.64 o 
  -8   7   5        3.06        5.37      3.80 o 
  -7   7   5        6.83       11.48      3.97 o 
  -6   7   5      190.52      213.34     10.75 o 
  -5   7   5       82.80       69.23      8.06 o 
  -4   7   5       20.37       18.01      2.88 o 
  -3   7   5      296.77      293.77      8.66 o 
  -2   7   5        0.51       -1.01      1.64 o 
  -1   7   5       26.41       29.54      1.95 o 
   0   7   5      121.77      142.30      3.12 o 
   1   7   5      106.41      112.07      2.63 o 
   2   7   5      206.27      209.98      4.78 o 
   3   7   5       53.50       44.61      1.74 o 
   4   7   5        2.89        4.24      1.11 o 
   5   7   5       69.77       61.29      3.81 o 
   6   7   5        5.68        1.83      3.76 o 
   7   7   5       35.76       34.73      3.48 o 
   8   7   5       22.59       21.49      5.37 o 
  -9   8   5       47.78       50.52      7.02 o 
  -8   8   5        0.62       -1.61      3.59 o 
  -7   8   5       20.23       13.33      4.13 o 
  -6   8   5        1.53        0.44      3.21 o 
  -5   8   5        3.03       -0.37      5.10 o 
  -4   8   5       21.85       18.36      3.19 o 
  -3   8   5       50.29       51.09      4.03 o 
  -2   8   5        5.10        8.11      2.05 o 
  -1   8   5      102.94      120.40      3.82 o 
   0   8   5        0.04        0.86      0.71 o 
   1   8   5        8.00        7.86      0.99 o 
   2   8   5       81.22       82.96      2.76 o 
   3   8   5       75.85       73.09      2.77 o 
   4   8   5       12.08       12.18      2.24 o 
   5   8   5        2.33        3.13      1.89 o 
   6   8   5       28.06       26.70      3.17 o 
   7   8   5        2.20       -0.36      4.30 o 
   8   8   5        0.48       -2.15      4.30 o 
  -8   9   5        9.84       14.89      4.74 o 
  -7   9   5        1.52        0.28      4.83 o 
  -6   9   5       11.16        4.57      3.80 o 
  -5   9   5       17.39       16.93      3.60 o 
  -4   9   5      241.61      247.44      8.58 o 
  -3   9   5       47.52       46.22      4.03 o 
  -2   9   5       57.15       60.44      7.03 o 
  -1   9   5      339.11      344.94      6.03 o 
   0   9   5        9.45        9.74      1.31 o 
   1   9   5      131.73      129.76      3.57 o 
   2   9   5       13.66        7.77      1.09 o 
   3   9   5      331.10      331.65      5.93 o 
   4   9   5      332.14      317.99      7.43 o 
   5   9   5       19.08       14.77      3.73 o 
   6   9   5        8.62       11.28      2.68 o 
   7   9   5       10.59       10.88      2.76 o 
   8   9   5        3.61        1.07      4.83 o 
  -8  10   5        2.58        1.24      3.76 o 
  -7  10   5        0.78       -1.64      3.21 o 
  -6  10   5       18.54       16.72      4.83 o 
  -5  10   5       41.81       42.03      4.44 o 
  -4  10   5      119.63      137.30      6.50 o 
  -3  10   5      154.35      177.08      7.12 o 
  -2  10   5       52.10       43.81      4.12 o 
  -1  10   5        2.08        1.20      1.11 o 
   0  10   5       17.47       16.35      1.93 o 
   1  10   5      711.78      684.46     11.39 o 
   2  10   5       79.80       70.24      2.70 o 
   3  10   5      556.53      524.39      8.37 o 
   4  10   5      278.88      270.50      6.93 o 
   5  10   5       11.03       10.05      2.53 o 
   6  10   5        0.02        3.99      2.58 o 
   7  10   5       20.15       24.47      3.66 o 
  -8  11   5        1.91       -2.94      3.97 o 
  -7  11   5        0.03        1.78      3.59 o 
  -6  11   5        2.13        2.15      3.42 o 
  -5  11   5        2.24        2.86      2.79 o 
  -4  11   5       18.05       17.04      3.19 o 
  -3  11   5        0.44        0.21      3.37 o 
  -2  11   5       32.65       33.63      3.06 o 
  -1  11   5        3.67        3.09      1.73 o 
   0  11   5        5.18        6.63      1.60 o 
   1  11   5        2.18        0.32      1.21 o 
   2  11   5       10.05       10.15      1.67 o 
   3  11   5       12.67        7.81      2.05 o 
   4  11   5        3.18        0.95      1.71 o 
   5  11   5       22.91       17.71      2.85 o 
   6  11   5        1.32        1.83      2.68 o 
   7  11   5        1.03        1.14      2.97 o 
  -8  12   5        4.37        3.22      4.56 o 
  -7  12   5        7.42        8.80      4.57 o 
  -6  12   5       11.98       11.09      4.36 o 
  -5  12   5        2.14       -2.06      2.50 o 
  -4  12   5        1.84        3.63      2.67 o 
  -3  12   5      243.57      258.99      9.19 o 
  -2  12   5      151.36      139.98      5.46 o 
  -1  12   5       26.94       23.01      2.77 o 
   0  12   5      787.65      773.43     14.57 o 
   1  12   5       16.58       16.60      1.95 o 
   2  12   5        8.59        6.10      1.70 o 
   3  12   5        3.30        1.29      1.71 o 
   4  12   5       15.04       18.07      3.21 o 
   5  12   5       74.00       73.36      5.06 o 
   6  12   5       40.17       32.07      4.37 o 
   7  12   5        0.03        1.30      3.08 o 
  -7  13   5       31.68       27.24      7.25 o 
  -6  13   5        6.77        5.78      3.07 o 
  -5  13   5       27.47       33.81      6.45 o 
  -4  13   5        9.41        9.43      3.19 o 
  -3  13   5       78.51       72.84      5.53 o 
  -2  13   5      130.59      142.61      5.68 o 
  -1  13   5        6.45        7.65      2.36 o 
   0  13   5      601.66      618.32     11.25 o 
   1  13   5       10.86        8.70      1.96 o 
   2  13   5       28.78       26.43      2.49 o 
   3  13   5        1.97        0.08      1.77 o 
   4  13   5        0.03        1.40      2.46 o 
   5  13   5       11.85        8.83      2.76 o 
   6  13   5       37.21       35.68      4.76 o 
  -7  14   5       79.78       85.28     13.97 o 
  -6  14   5       34.36       43.38      6.46 o 
  -5  14   5       11.05       16.10      3.70 o 
  -4  14   5        0.19        3.07      2.88 o 
  -3  14   5        0.15       -1.77      1.77 o 
  -2  14   5       18.61       19.99      2.84 o 
  -1  14   5       75.83       62.59      4.42 o 
   0  14   5        1.98        1.25      1.66 o 
   1  14   5        1.63        1.41      1.65 o 
   2  14   5       38.20       37.20      3.64 o 
   3  14   5        4.54        2.86      2.56 o 
   4  14   5       22.46       18.62      3.19 o 
   5  14   5        3.64        4.55      3.08 o 
   6  14   5        0.28       -0.76      3.08 o 
  -6  15   5       10.55       15.31      4.94 o 
  -5  15   5        4.69        6.98      3.27 o 
  -4  15   5       27.44       31.34      4.41 o 
  -3  15   5        2.08       -0.82      1.99 o 
  -2  15   5       59.13       56.40      4.10 o 
  -1  15   5        0.20       -0.71      1.67 o 
   0  15   5        1.31       -0.35      1.69 o 
   1  15   5       34.10       27.54      2.61 o 
   2  15   5       15.08       12.43      2.53 o 
   3  15   5        0.60       -1.73      1.73 o 
   4  15   5        0.69        1.13      2.38 o 
   5  15   5        2.14        4.83      6.71 o 
   6  15   5        1.71        2.23      3.48 o 
  -6  16   5        0.50       -1.25      3.97 o 
  -5  16   5        0.32        0.32      3.19 o 
  -4  16   5        7.59        4.25      2.48 o 
  -3  16   5       74.42       87.34      5.07 o 
  -2  16   5      155.93      157.84      5.66 o 
  -1  16   5        0.20       -0.35      1.81 o 
   0  16   5        1.14        0.01      1.77 o 
   1  16   5       13.34        8.75      2.36 o 
   2  16   5       22.43       27.22      3.11 o 
   3  16   5        0.29        0.97      2.44 o 
   4  16   5       13.71       13.58      3.19 o 
   5  16   5       27.73       33.53      5.42 o 
  -5  17   5        3.51        0.34      2.92 o 
  -4  17   5        2.52        1.73      1.95 o 
  -3  17   5        9.25        6.30      2.19 o 
  -2  17   5        8.14        8.73      2.26 o 
  -1  17   5       22.48       22.84      2.73 o 
   0  17   5        5.62        6.90      2.12 o 
   1  17   5        0.25        0.17      1.98 o 
   2  17   5       13.79       17.89      2.84 o 
   3  17   5       60.89       82.55      6.04 o 
   4  17   5        7.60        6.92      3.07 o 
  -5  18   5        0.21        0.00      5.91 o 
  -4  18   5        0.13       -0.38      2.62 o 
  -3  18   5        0.12       -0.38      3.10 o 
  -2  18   5        0.10       -0.62      2.33 o 
  -1  18   5        0.64       -0.77      2.27 o 
   0  18   5        1.53        1.97      2.60 o 
   1  18   5       17.86       19.61      2.98 o 
   2  18   5        1.05        0.90      2.95 o 
   3  18   5        8.75        6.54      3.52 o 
   4  18   5        1.34       -1.88      3.42 o 
  -3  19   5        3.77        4.14      2.89 o 
  -2  19   5        5.97        4.16      2.99 o 
  -1  19   5        0.81        1.80      2.96 o 
   0  19   5        0.14        0.72      2.79 o 
   1  19   5        0.82       -2.57      2.57 o 
   2  19   5        0.00        0.24      3.74 o 
   3  19   5       65.44       91.12      8.64 o 
  -2  20   5       27.82       33.00      6.53 o 
  -1  20   5       23.75       23.77      4.41 o 
   0  20   5        0.05       -2.42      3.23 o 
   1  20   5        1.05       -0.87      2.88 o 
  -8   0   6       30.11       29.54      7.52 o 
  -6   0   6        5.91        0.54      5.37 o 
  -4   0   6      127.75      130.04     10.21 o 
  -2   0   6      692.46      720.48     18.59 o 
   0   0   6      287.70      290.05      5.98 o 
   2   0   6      283.99      250.32     17.74 o 
   4   0   6      184.70      159.08     10.75 o 
  -9   1   6        3.87        7.36      4.36 o 
  -8   1   6       12.25       11.43      4.30 o 
  -7   1   6       46.74       40.04      5.50 o 
  -6   1   6      276.93      267.46     11.78 o 
  -5   1   6      639.42      659.77     19.21 o 
  -4   1   6        0.71        3.44      2.83 o 
  -3   1   6      713.18      720.06     18.85 o 
  -2   1   6      223.31      251.00      6.18 o 
  -1   1   6      238.17      254.02      5.78 o 
   0   1   6       34.31       32.70      1.43 o 
   1   1   6       37.44       34.16      1.40 o 
   2   1   6      132.87      126.81      2.26 o 
   3   1   6       41.87       37.31      1.65 o 
   4   1   6       91.19       92.06      3.69 o 
   5   1   6       11.80       17.73      2.79 o 
  -9   2   6        0.45       -0.46      3.87 o 
  -8   2   6       16.38       13.57      8.59 o 
  -7   2   6        1.85        6.93      3.59 o 
  -6   2   6      201.17      199.10     10.06 o 
  -5   2   6        1.65       -2.94      3.21 o 
  -4   2   6      331.13      319.32     11.59 o 
  -3   2   6       66.07       77.73      8.60 o 
  -2   2   6      851.06      800.71     13.88 o 
  -1   2   6      185.48      190.75      4.42 o 
   0   2   6      154.79      162.34      2.78 o 
   1   2   6       27.39       23.20      1.13 o 
   2   2   6      187.00      254.24      4.16 o 
   3   2   6      690.31      714.05     10.27 o 
   4   2   6       74.27       73.14      3.73 o 
   5   2   6      246.13      258.23     10.21 o 
   6   2   6      152.68      149.37      6.99 o 
   7   2   6        6.86        9.13      2.69 o 
  -9   3   6        0.72       -0.87      3.97 o 
  -8   3   6        0.36       -3.21      3.21 o 
  -7   3   6       15.49       14.64      4.36 o 
  -6   3   6       58.18       38.63      5.50 o 
  -5   3   6      124.98      108.78     12.36 o 
  -4   3   6        1.84        0.54      2.69 o 
  -3   3   6      259.01      247.18      9.48 o 
  -2   3   6      451.89      428.90      8.81 o 
  -1   3   6      235.45      243.66      5.14 o 
   0   3   6      411.30      435.46      6.12 o 
   1   3   6        5.43        4.23      0.72 o 
   2   3   6       48.02       52.03      1.87 o 
   3   3   6       29.01       30.53      1.37 o 
   4   3   6        1.31       -1.74      1.74 o 
   5   3   6      187.05      207.15      7.85 o 
   6   3   6      162.55      175.70      9.13 o 
   7   3   6       58.28       60.70      5.37 o 
  -9   4   6        2.86        0.27      3.80 o 
  -8   4   6        7.81        2.95      4.03 o 
  -7   4   6        0.72        0.16      3.21 o 
  -6   4   6        0.11       -2.33      2.83 o 
  -5   4   6       19.00       19.84      5.64 o 
  -4   4   6       15.90       12.23      3.21 o 
  -3   4   6      164.85      166.09      7.78 o 
  -2   4   6      527.60      531.82     14.91 o 
  -1   4   6        0.31        1.46      0.93 o 
   0   4   6      494.58      514.92      7.08 o 
   1   4   6        1.37        1.91      0.77 o 
   2   4   6       39.93       49.87      1.96 o 
   3   4   6      183.66      194.57      3.97 o 
   4   4   6      761.13      692.75     14.55 o 
   5   4   6      257.03      282.63      9.69 o 
   6   4   6        0.89        0.54      3.22 o 
   7   4   6       40.41       33.30      4.83 o 
  -9   5   6        0.60        0.59      4.83 o 
  -8   5   6       19.17       21.01      5.91 o 
  -7   5   6        0.09       -3.04      3.04 o 
  -6   5   6        0.50        0.00      3.04 o 
  -5   5   6        0.69       -2.95      2.95 o 
  -4   5   6       15.37       21.98      4.03 o 
  -3   5   6       70.43       60.67      4.21 o 
  -2   5   6       47.23       46.40      3.18 o 
  -1   5   6      241.79      259.91      5.07 o 
   0   5   6     1588.93     1681.08     19.02 o 
   1   5   6      405.25      457.40      6.39 o 
   2   5   6       20.01       20.92      1.01 o 
   3   5   6       49.33       48.17      1.97 o 
   4   5   6       37.39       36.35      2.24 o 
   5   5   6        6.82        9.40      4.03 o 
   6   5   6        2.92        6.98      3.76 o 
   7   5   6       10.69       17.19      4.30 o 
   8   5   6        0.03        2.69      3.76 o 
  -9   6   6        2.82       -0.27      4.18 o 
  -8   6   6        5.14        4.57      4.18 o 
  -7   6   6        1.24        4.03      5.10 o 
  -6   6   6        0.01        1.01      3.21 o 
  -5   6   6      182.10      167.86      8.92 o 
  -4   6   6       60.41       52.11      5.32 o 
  -3   6   6       20.58       15.56      2.68 o 
  -2   6   6        7.00        3.76      1.67 o 
  -1   6   6      288.16      311.67      5.84 o 
   0   6   6       10.08       11.85      1.39 o 
   1   6   6       18.12       12.87      1.17 o 
   2   6   6       20.67       24.71      1.88 o 
   3   6   6       49.34       51.97      1.94 o 
   4   6   6       87.15       78.02      2.81 o 
   5   6   6        9.75        8.04      1.34 o 
   6   6   6       43.95       45.66      6.45 o 
   7   6   6        3.23        1.07      3.22 o 
   8   6   6       12.48       16.65      5.37 o 
  -9   7   6       42.00       46.65      6.98 o 
  -8   7   6       12.48       13.85      8.33 o 
  -7   7   6        3.64        5.03      3.59 o 
  -6   7   6        0.47       -0.27      3.04 o 
  -5   7   6      104.82       95.71      7.60 o 
  -4   7   6       15.84       12.82      2.88 o 
  -3   7   6      196.46      235.56      9.41 o 
  -2   7   6       21.29       21.34      2.88 o 
  -1   7   6        0.09       -0.21      0.95 o 
   0   7   6       13.90       17.05      1.40 o 
   1   7   6      103.29       94.96      2.70 o 
   2   7   6       12.45       10.59      1.10 o 
   3   7   6      201.52      213.37      3.97 o 
   4   7   6       13.22       16.05      1.53 o 
   5   7   6        5.51        2.60      1.65 o 
   6   7   6        3.41        2.54      1.87 o 
   7   7   6        6.14        2.69      3.76 o 
   8   7   6        0.09       -3.22      3.76 o 
  -8   8   6        7.40        4.20      4.13 o 
  -7   8   6       13.18        6.22      3.97 o 
  -6   8   6       11.87        8.86      3.80 o 
  -5   8   6        1.31        5.64      3.42 o 
  -4   8   6      104.86      101.60      5.68 o 
  -3   8   6      250.22      243.77      8.37 o 
  -2   8   6        0.50        2.94      2.05 o 
  -1   8   6       47.92       52.64      2.43 o 
   0   8   6       55.49       53.77      2.21 o 
   1   8   6       17.89       18.32      1.42 o 
   2   8   6       33.12       35.13      2.24 o 
   3   8   6       79.09       64.46      2.26 o 
   4   8   6        4.51        7.54      1.99 o 
   5   8   6        0.00       -1.00      1.56 o 
   6   8   6        0.39        0.49      1.87 o 
   7   8   6        0.72        2.69      4.30 o 
  -8   9   6       18.22       13.70      4.94 o 
  -7   9   6        2.35        3.73      3.74 o 
  -6   9   6        1.80        4.21      3.59 o 
  -5   9   6        0.22        2.31      3.21 o 
  -4   9   6       25.10       21.41      4.03 o 
  -3   9   6       64.20       51.26      7.42 o 
  -2   9   6        0.35       -0.11      2.05 o 
  -1   9   6       30.04       31.98      1.94 o 
   0   9   6      132.24      124.15      5.08 o 
   1   9   6      379.56      355.00      5.75 o 
   2   9   6       17.55       14.29      1.57 o 
   3   9   6      395.82      362.76      6.37 o 
   4   9   6       74.57       78.98      4.49 o 
   5   9   6        1.38        1.88      2.09 o 
   6   9   6       21.45       27.33      3.17 o 
   7   9   6        2.43        0.00      4.30 o 
  -8  10   6        1.44        6.17      6.45 o 
  -7  10   6        3.46        5.05      3.74 o 
  -6  10   6        0.03       -3.08      3.08 o 
  -5  10   6        4.77        4.40      2.67 o 
  -4  10   6       13.30       10.56      3.10 o 
  -3  10   6        9.33        8.01      2.68 o 
  -2  10   6       29.74       24.19      2.72 o 
  -1  10   6      108.74      114.93      5.15 o 
   0  10   6      146.85      152.34      3.67 o 
   1  10   6     1141.42     1121.47     26.89 o 
   2  10   6      560.39      542.78      9.98 o 
   3  10   6        0.03       -1.39      1.78 o 
   4  10   6      117.87      103.93      7.78 o 
   5  10   6        1.18        1.72      1.99 o 
   6  10   6        3.09        5.14      2.69 o 
   7  10   6       33.53       44.05      8.06 o 
  -8  11   6        0.00        0.84      3.87 o 
  -7  11   6        0.00       -3.59      3.59 o 
  -6  11   6        1.47        4.83      3.80 o 
  -5  11   6        6.91       11.00      3.24 o 
  -4  11   6        2.17        2.30      2.64 o 
  -3  11   6       14.92       18.86      4.07 o 
  -2  11   6      215.76      229.53      6.99 o 
  -1  11   6      164.28      166.35      6.36 o 
   0  11   6        3.63        3.72      1.66 o 
   1  11   6        4.39        4.14      1.66 o 
   2  11   6      617.62      558.91     10.04 o 
   3  11   6      116.48       96.78      4.51 o 
   4  11   6       66.04       57.16      4.27 o 
   5  11   6       77.07       79.53      5.45 o 
   6  11   6       13.85       16.26      3.48 o 
   7  11   6        8.55        6.45      5.37 o 
  -7  12   6        0.32        2.84      3.97 o 
  -6  12   6        3.92        2.12      3.59 o 
  -5  12   6       24.59       25.13      4.01 o 
  -4  12   6        0.55        4.78      2.88 o 
  -3  12   6       11.23       15.44      3.30 o 
  -2  12   6      786.87      825.22     15.93 o 
  -1  12   6      408.21      407.87      9.91 o 
   0  12   6       31.86       26.41      2.86 o 
   1  12   6      343.67      321.53      7.25 o 
   2  12   6       41.00       36.97      3.14 o 
   3  12   6        9.28        8.39      2.16 o 
   4  12   6       24.37       22.16      3.16 o 
   5  12   6       10.49       18.44      3.59 o 
   6  12   6        0.34       -1.61      2.68 o 
  -7  13   6        0.55        5.53      4.36 o 
  -6  13   6        3.26        4.42      3.97 o 
  -5  13   6        0.50       -1.25      2.79 o 
  -4  13   6       57.24       59.92      5.47 o 
  -3  13   6      100.55      105.13      5.30 o 
  -2  13   6      107.52      106.07      5.80 o 
  -1  13   6       84.68       89.24      7.99 o 
   0  13   6        2.83        2.78      2.05 o 
   1  13   6      119.65      117.03      4.74 o 
   2  13   6        3.57        1.09      1.85 o 
   3  13   6       23.07       27.34      4.34 o 
   4  13   6        3.90        1.94      2.33 o 
   5  13   6        7.90       12.30      2.98 o 
   6  13   6       15.56       17.66      3.97 o 
  -7  14   6        0.22       -0.27      4.18 o 
  -6  14   6      106.78      116.19     11.01 o 
  -5  14   6        0.40        4.61      3.30 o 
  -4  14   6       14.01       13.30      3.51 o 
  -3  14   6        0.73       -0.73      2.08 o 
  -2  14   6       51.59       54.75      5.04 o 
  -1  14   6        7.27        4.75      2.16 o 
   0  14   6        0.10        0.00      1.55 o 
   1  14   6        3.63        4.05      2.05 o 
   2  14   6        1.86        1.22      1.81 o 
   3  14   6        5.03        4.07      2.50 o 
   4  14   6        7.54       10.13      2.88 o 
   5  14   6        0.65        2.33      3.46 o 
   6  14   6       14.92       19.09      4.37 o 
  -6  15   6       33.81       41.09      6.84 o 
  -5  15   6       21.57       20.95      4.13 o 
  -4  15   6        2.08        3.36      2.99 o 
  -3  15   6       22.46       20.08      3.14 o 
  -2  15   6        0.05        1.09      2.06 o 
  -1  15   6        5.62        5.28      1.93 o 
   0  15   6       15.42       16.64      2.46 o 
   1  15   6       44.50       46.00      3.88 o 
   2  15   6       75.10       65.23      4.37 o 
   3  15   6        2.53       -0.15      2.33 o 
   4  15   6       11.96       14.12      3.27 o 
   5  15   6        4.76        4.95      3.07 o 
  -6  16   6        0.00       -3.97      3.97 o 
  -5  16   6        3.49        3.02      3.61 o 
  -4  16   6        0.07        0.09      2.24 o 
  -3  16   6        0.37        2.53      2.18 o 
  -2  16   6       54.93       54.16      3.80 o 
  -1  16   6       51.92       46.76      3.58 o 
   0  16   6        9.56        3.37      3.64 o 
   1  16   6       17.24       17.14      2.78 o 
   2  16   6        3.25        1.10      2.05 o 
   3  16   6        0.71        1.34      2.64 o 
   4  16   6        0.03        2.15      2.70 o 
   5  16   6        3.03        1.84      3.48 o 
  -5  17   6        1.97        6.83      4.65 o 
  -4  17   6        4.51        7.62      2.97 o 
  -3  17   6        1.60        0.14      2.38 o 
  -2  17   6        0.87        1.36      1.97 o 
  -1  17   6        0.00       -1.73      1.73 o 
   0  17   6        8.45        7.78      3.33 o 
   1  17   6        2.33        2.54      2.19 o 
   2  17   6        1.22       -2.27      2.27 o 
   3  17   6       46.17       60.46      5.33 o 
   4  17   6       38.75       48.95      5.04 o 
  -4  18   6        5.07        1.87      2.88 o 
  -3  18   6        0.25        1.92      2.72 o 
  -2  18   6        0.21       -2.32      2.32 o 
  -1  18   6        1.57        2.63      2.25 o 
   0  18   6        7.46        5.08      2.33 o 
   1  18   6        4.64        6.18      2.45 o 
   2  18   6        1.29        0.65      2.82 o 
   3  18   6        4.75        6.55      3.07 o 
  -3  19   6        1.45        0.83      2.66 o 
  -2  19   6        0.49       -0.08      2.85 o 
  -1  19   6        0.10       -2.65      2.65 o 
   0  19   6       32.75       38.82      4.88 o 
   1  19   6        1.17        3.12      3.07 o 
   2  19   6        1.90        2.42      3.80 o 
  -9   0   7       11.68        9.67      6.45 o 
  -7   0   7       29.84       20.95      6.98 o 
  -5   0   7      153.90      187.00     14.51 o 
  -3   0   7      566.05      588.78     23.68 o 
  -1   0   7        8.33        9.77      1.88 o 
   1   0   7      143.88      160.21      3.99 o 
   3   0   7      787.67      754.87     17.46 o 
   5   0   7       10.36       16.11      4.83 o 
  -9   1   7        1.67        3.07      3.97 o 
  -8   1   7        0.06       -3.04      3.04 o 
  -7   1   7       21.93       19.85      4.74 o 
  -6   1   7      143.86      157.44     10.48 o 
  -5   1   7      957.85      908.72     24.75 o 
  -4   1   7       98.84       79.72      6.26 o 
  -3   1   7        9.95        7.52      4.30 o 
  -2   1   7      280.86      280.69      6.79 o 
  -1   1   7      287.88      288.35      5.19 o 
   0   1   7      196.68      184.94      3.87 o 
   1   1   7       80.62       85.44      2.17 o 
   2   1   7       74.93       68.84      1.96 o 
   3   1   7        0.82       -0.88      0.90 o 
   4   1   7        3.87        3.39      1.38 o 
   5   1   7       75.15       68.52      6.08 o 
  -9   2   7        0.84        3.04      3.97 o 
  -8   2   7        4.30       -2.35      3.76 o 
  -7   2   7        7.03        1.88      3.42 o 
  -6   2   7       17.78       24.01     12.09 o 
  -5   2   7      115.75      102.37      7.98 o 
  -4   2   7       44.64       42.42      4.74 o 
  -3   2   7        0.86       -0.08      4.57 o 
  -2   2   7       75.77       77.92      3.69 o 
  -1   2   7      369.34      381.48      6.43 o 
   0   2   7      356.04      386.55      5.86 o 
   1   2   7        0.72        0.20      0.64 o 
   2   2   7      315.81      302.05      4.91 o 
   3   2   7      217.83      195.96      4.15 o 
   4   2   7        0.04       -1.09      1.09 o 
   5   2   7        0.48        2.01      2.12 o 
   6   2   7       34.29       36.53      3.22 o 
  -9   3   7        0.81        1.07      5.37 o 
  -8   3   7        7.44        5.03      4.13 o 
  -7   3   7        0.27        1.79      3.36 o 
  -6   3   7       12.39       11.23      3.97 o 
  -5   3   7       61.40       52.34     11.82 o 
  -4   3   7        0.56        0.27      2.66 o 
  -3   3   7       52.98       45.15      4.56 o 
  -2   3   7        5.45        3.52      1.83 o 
  -1   3   7     1052.21     1123.10     13.67 o 
   0   3   7     1009.14     1069.57     12.92 o 
   1   3   7        0.01       -0.72      0.74 o 
   2   3   7      438.36      438.94      6.67 o 
   3   3   7      889.76      821.99     27.08 o 
   4   3   7       55.55       42.51      2.54 o 
   5   3   7      206.32      224.15      6.96 o 
   6   3   7        7.71        9.62      2.40 o 
  -9   4   7        0.11       -0.46      5.10 o 
  -8   4   7        1.54        1.64      3.74 o 
  -7   4   7        1.58       -3.21      3.21 o 
  -6   4   7        2.60        0.44      3.21 o 
  -5   4   7        1.99       -0.81      3.49 o 
  -4   4   7       17.45       23.39      3.97 o 
  -3   4   7        0.09        1.34      4.83 o 
  -2   4   7       33.62       32.82      2.69 o 
  -1   4   7      234.68      249.49      4.62 o 
   0   4   7       14.74       17.99      1.43 o 
   1   4   7      577.22      578.73      7.80 o 
   2   4   7      368.55      346.84      5.74 o 
   3   4   7      140.55      148.60      3.59 o 
   4   4   7       25.60       13.14      2.50 o 
   5   4   7      670.71      634.23     16.93 o 
   6   4   7      104.13      105.27      6.08 o 
   7   4   7        2.92        2.15      2.69 o 
  -9   5   7        0.13       -2.52      3.76 o 
  -8   5   7        0.00        2.38      3.97 o 
  -7   5   7        5.86        7.25      4.18 o 
  -6   5   7        3.54        3.34      6.18 o 
  -5   5   7        6.37        1.23      3.21 o 
  -4   5   7        1.60        0.00      2.69 o 
  -3   5   7       22.24       26.99      5.91 o 
  -2   5   7      568.42      620.77     12.17 o 
  -1   5   7        0.00       -0.05      0.96 o 
   0   5   7      126.32      128.26      3.18 o 
   1   5   7        3.06        4.04      0.95 o 
   2   5   7        5.68        5.10      0.89 o 
   3   5   7       53.21       55.56      2.15 o 
   4   5   7       56.84       54.78      2.22 o 
   5   5   7       92.31       93.66      6.16 o 
   6   5   7       17.86       13.19      3.08 o 
   7   5   7        1.45        0.00      3.22 o 
  -9   6   7        1.60        5.91      4.56 o 
  -8   6   7       30.01       29.08      5.88 o 
  -7   6   7      102.55      124.23     31.43 o 
  -6   6   7       16.64       11.72      9.40 o 
  -5   6   7       72.81       77.01      7.79 o 
  -4   6   7        0.02       -2.42      2.66 o 
  -3   6   7        1.21       -1.07      1.86 o 
  -2   6   7       17.59       19.06      3.10 o 
  -1   6   7      172.77      180.01      4.22 o 
   0   6   7        0.39       -0.18      0.82 o 
   1   6   7      143.97      131.53      3.16 o 
   2   6   7      307.99      299.57      5.29 o 
   3   6   7        7.73        8.16      1.18 o 
   4   6   7       52.12       43.59      3.10 o 
   5   6   7       65.05       52.56      5.03 o 
   6   6   7       16.91       21.20      3.87 o 
   7   6   7        1.36        1.07      3.22 o 
  -8   7   7       33.49       29.78      5.88 o 
  -7   7   7        5.64        1.48      4.03 o 
  -6   7   7        2.58       -3.04      3.04 o 
  -5   7   7        7.52       10.74      3.80 o 
  -4   7   7       25.98       24.43      4.36 o 
  -3   7   7        4.88       -0.88      2.33 o 
  -2   7   7       35.08       34.56      3.41 o 
  -1   7   7        0.00       -0.98      0.98 o 
   0   7   7        2.51        2.29      0.98 o 
   1   7   7        4.28        3.79      1.03 o 
   2   7   7       53.16       48.52      2.61 o 
   3   7   7       81.51       75.43      2.74 o 
   4   7   7        0.02       -1.33      1.61 o 
   5   7   7       37.03       36.29      3.09 o 
   6   7   7       33.98       34.62      4.76 o 
   7   7   7        5.03        9.67      4.30 o 
  -8   8   7        1.57       -0.87      3.97 o 
  -7   8   7        5.42        6.68      4.36 o 
  -6   8   7        0.73        0.47      3.21 o 
  -5   8   7        0.70        2.15      3.42 o 
  -4   8   7        0.01       -2.26      2.26 o 
  -3   8   7       91.71       80.86      6.77 o 
  -2   8   7       30.90       27.97      4.55 o 
  -1   8   7       15.81       14.48      1.64 o 
   0   8   7        2.95        2.44      1.15 o 
   1   8   7       30.44       31.46      1.85 o 
   2   8   7       61.63       63.02      2.36 o 
   3   8   7       53.04       57.83      2.82 o 
   4   8   7       29.68       29.29      2.78 o 
   5   8   7        1.19        1.36      1.61 o 
   6   8   7       18.63       19.13      4.57 o 
   7   8   7        6.05        6.45      4.30 o 
  -8   9   7        2.27        0.81      4.18 o 
  -7   9   7        4.04        6.64      4.13 o 
  -6   9   7       42.38       47.61      6.46 o 
  -5   9   7        0.02       -3.04      3.04 o 
  -4   9   7       14.18       18.23      3.38 o 
  -3   9   7      276.53      289.11      9.65 o 
  -2   9   7       27.65       27.44      2.94 o 
  -1   9   7       58.39       56.91      3.60 o 
   0   9   7      127.35      125.27      3.58 o 
   1   9   7       21.33       22.95      1.84 o 
   2   9   7       25.96       23.24      1.83 o 
   3   9   7      113.48      107.37      4.18 o 
   4   9   7       28.44       25.60      3.08 o 
   5   9   7       18.36       22.01      5.45 o 
   6   9   7        1.79        2.42      3.04 o 
   7   9   7        2.68        0.54      4.30 o 
  -8  10   7        1.86        0.00      6.98 o 
  -7  10   7        3.40        2.15      3.97 o 
  -6  10   7        1.30        2.94      3.97 o 
  -5  10   7       26.63       22.33      3.82 o 
  -4  10   7       42.07       36.45      4.23 o 
  -3  10   7        3.53        3.94      2.79 o 
  -2  10   7       28.75       25.54      3.00 o 
  -1  10   7       48.12       49.15      4.11 o 
   0  10   7        3.08        0.74      1.26 o 
   1  10   7      440.35      470.56     11.51 o 
   2  10   7      553.71      544.60     14.02 o 
   3  10   7      127.43      109.46      9.21 o 
   4  10   7       14.35       14.71      2.65 o 
   5  10   7       25.62       26.32      4.05 o 
   6  10   7       22.82       31.04      5.12 o 
   7  10   7        3.47        4.83      4.83 o 
  -7  11   7        0.10       -2.23      3.59 o 
  -6  11   7       14.27        6.34      3.97 o 
  -5  11   7       16.56       20.33      3.92 o 
  -4  11   7        6.90        6.64      5.52 o 
  -3  11   7        0.27       -1.65      2.65 o 
  -2  11   7       59.15       66.21      3.37 o 
  -1  11   7       30.60       31.93      2.26 o 
   0  11   7        0.16       -1.22      1.22 o 
   1  11   7       17.94       16.14      4.65 o 
   2  11   7        0.10        0.52      1.73 o 
   3  11   7       23.96       13.37      2.65 o 
   4  11   7       35.24       27.13      3.38 o 
   5  11   7       22.18       22.73      3.06 o 
   6  11   7       13.59       15.12      2.85 o 
  -7  12   7        0.52        1.20      3.97 o 
  -6  12   7        0.02       -1.07      3.80 o 
  -5  12   7       20.48       19.06      4.01 o 
  -4  12   7       67.49       69.85      5.78 o 
  -3  12   7        0.48        7.62      2.50 o 
  -2  12   7      496.65      502.88     15.23 o 
  -1  12   7       18.47       21.86      2.94 o 
   0  12   7       46.24       54.43      3.94 o 
   1  12   7        0.02       -1.93      1.94 o 
   2  12   7       50.02       43.76      3.64 o 
   3  12   7       62.80       61.58      4.58 o 
   4  12   7        6.02        2.07      2.27 o 
   5  12   7       17.14       19.51      3.76 o 
   6  12   7       15.91       18.62      3.24 o 
  -7  13   7       11.71       15.74      5.50 o 
  -6  13   7        1.38        3.22      4.18 o 
  -5  13   7        2.24        3.84      3.19 o 
  -4  13   7        2.29        1.60      3.07 o 
  -3  13   7       14.48       18.08      3.00 o 
  -2  13   7       28.66       32.39      3.54 o 
  -1  13   7       35.62       34.94      3.48 o 
   0  13   7      134.09      132.19      5.65 o 
   1  13   7       10.27        6.06      2.33 o 
   2  13   7       30.49       30.51      4.50 o 
   3  13   7       84.29       75.08      5.21 o 
   4  13   7       37.23       32.27      4.17 o 
   5  13   7       12.05       13.14      3.16 o 
  -6  14   7        0.08        0.54      4.18 o 
  -5  14   7        2.02       -2.51      2.79 o 
  -4  14   7        0.30        1.64      3.19 o 
  -3  14   7        1.47       -0.77      2.95 o 
  -2  14   7        4.00        4.72      2.26 o 
  -1  14   7        0.08       -1.07      1.98 o 
   0  14   7        3.35        2.65      2.50 o 
   1  14   7        4.86        3.62      2.08 o 
   2  14   7       37.40       29.81      3.62 o 
   3  14   7        4.38        1.76      2.44 o 
   4  14   7        3.19        1.49      2.60 o 
   5  14   7        2.82        1.54      2.65 o 
  -6  15   7        8.16       10.74      4.94 o 
  -5  15   7        2.40       -0.09      3.30 o 
  -4  15   7        3.30       -0.78      2.33 o 
  -3  15   7        0.00       -2.05      2.05 o 
  -2  15   7        2.72        4.00      2.44 o 
  -1  15   7        1.82        0.43      2.02 o 
   0  15   7        4.73        6.82      2.41 o 
   1  15   7        0.57        1.52      1.98 o 
   2  15   7       29.06       29.86      3.87 o 
   3  15   7        0.10       -0.43      2.38 o 
   4  15   7        2.57        4.21      2.92 o 
   5  15   7        0.54        3.84      5.10 o 
  -5  16   7        5.92        7.02      3.77 o 
  -4  16   7       65.06       71.73      5.18 o 
  -3  16   7        3.37        1.78      2.41 o 
  -2  16   7        1.78        1.62      2.79 o 
  -1  16   7       26.91       26.41      3.28 o 
   0  16   7        0.07       -1.89      1.89 o 
   1  16   7        2.51        0.97      2.19 o 
   2  16   7        0.04        0.18      2.48 o 
   3  16   7        4.78        8.89      3.02 o 
   4  16   7       24.77       31.47      4.38 o 
  -4  17   7        3.73        0.35      2.53 o 
  -3  17   7        1.88        2.21      2.67 o 
  -2  17   7        0.02        1.72      2.10 o 
  -1  17   7        3.98        4.31      2.47 o 
   0  17   7        0.01       -2.06      2.06 o 
   1  17   7       11.09       15.05      2.98 o 
   2  17   7        4.64        3.95      2.99 o 
   3  17   7       13.52        8.16      3.19 o 
  -3  18   7        7.75        1.25      2.26 o 
  -2  18   7        1.43        0.22      2.34 o 
  -1  18   7        7.19        6.23      2.58 o 
   0  18   7        1.51        4.07      2.59 o 
   1  18   7       56.72       60.07      7.75 o 
   2  18   7        5.52        6.41      3.14 o 
  -2  19   7        1.37        1.21      3.74 o 
  -1  19   7        0.01       -2.67      2.67 o 
   0  19   7        3.35        1.97      3.14 o 
  -8   0   8       17.01       19.87      6.98 o 
  -6   0   8        6.45        7.52      5.91 o 
  -4   0   8       49.10       34.38      6.98 o 
  -2   0   8        1.36        0.15      2.06 o 
   0   0   8       99.32       91.73      4.01 o 
   2   0   8      103.19      109.79      3.18 o 
   4   0   8      277.69      266.22      8.06 o 
  -9   1   8        6.45       12.62      5.32 o 
  -8   1   8        3.16       -1.72      8.59 o 
  -7   1   8       51.87       52.11      6.81 o 
  -6   1   8        0.16        0.27      3.42 o 
  -5   1   8      113.01       97.47      7.78 o 
  -4   1   8      262.14      274.99     11.40 o 
  -3   1   8        0.73       -0.27      2.66 o 
  -2   1   8        0.10       -0.41      1.64 o 
  -1   1   8       71.56       80.00      2.91 o 
   0   1   8       11.46       10.71      1.36 o 
   1   1   8      841.15      860.06     11.55 o 
   2   1   8       35.77       35.53      2.13 o 
   3   1   8      353.03      342.35      6.92 o 
   4   1   8        0.00       -0.60      1.35 o 
   5   1   8       45.08       46.42      5.50 o 
   6   1   8       17.71       28.47      6.45 o 
  -9   2   8        2.30       -0.58      4.36 o 
  -8   2   8       27.47       22.92      5.66 o 
  -7   2   8       67.82       70.77      8.86 o 
  -6   2   8       23.33       28.63      4.94 o 
  -5   2   8      287.36      321.58     16.93 o 
  -4   2   8      174.27      187.25      9.48 o 
  -3   2   8       43.72       42.48      5.64 o 
  -2   2   8        9.46       11.21      2.36 o 
  -1   2   8        2.65        1.31      1.05 o 
   0   2   8      212.43      242.79      4.85 o 
   1   2   8       92.84      100.74      2.66 o 
   2   2   8       61.10       62.10      2.43 o 
   3   2   8      122.55      128.05      3.46 o 
   4   2   8      345.03      330.65      7.06 o 
   5   2   8      114.38      110.63      7.10 o 
   6   2   8        2.18        2.69      4.30 o 
  -9   3   8        1.40        0.37      4.36 o 
  -8   3   8        0.01       -1.88      3.80 o 
  -7   3   8        5.94        0.51      3.97 o 
  -6   3   8       17.58       13.01      4.36 o 
  -5   3   8       15.05        8.21      3.97 o 
  -4   3   8       69.83       62.55      6.26 o 
  -3   3   8      134.69      151.37      7.98 o 
  -2   3   8        2.22        1.07      2.28 o 
  -1   3   8       11.87       12.67      1.48 o 
   0   3   8      100.45      119.55      3.13 o 
   1   3   8       46.14       46.05      1.96 o 
   2   3   8      255.50      243.25      4.64 o 
   3   3   8      811.24      839.68     14.14 o 
   4   3   8      352.52      339.47      9.09 o 
   5   3   8       48.22       53.35      3.73 o 
   6   3   8        0.08        0.54      1.92 o 
  -9   4   8        1.68        1.61      4.56 o 
  -8   4   8        4.35        4.93      4.36 o 
  -7   4   8        0.27       -3.59      3.59 o 
  -6   4   8        3.32        1.93      3.74 o 
  -5   4   8        4.41       -3.04      3.04 o 
  -4   4   8      109.59      126.10     15.04 o 
  -3   4   8        4.08        1.86      2.83 o 
  -2   4   8      297.42      281.99     10.48 o 
  -1   4   8       12.55       13.71      1.46 o 
   0   4   8       55.20       49.53      2.22 o 
   1   4   8       89.29       90.89      2.70 o 
   2   4   8      230.78      190.90     13.36 o 
   3   4   8      209.85      201.29      4.45 o 
   4   4   8       20.21       13.96      2.78 o 
   5   4   8       15.40       10.70      2.32 o 
   6   4   8       34.69       33.04      3.73 o 
  -8   5   8        1.37       -1.13      3.97 o 
  -7   5   8       13.78       15.45      4.74 o 
  -6   5   8        0.52       -4.33      5.10 o 
  -5   5   8       12.23       10.47      3.80 o 
  -4   5   8        4.34        6.45      3.42 o 
  -3   5   8      115.13      123.81      7.40 o 
  -2   5   8       53.40       53.22      4.13 o 
  -1   5   8       35.81       41.33      2.35 o 
   0   5   8       56.39       58.50      2.39 o 
   1   5   8        2.90        0.60      1.06 o 
   2   5   8       25.33       31.42      2.16 o 
   3   5   8       92.62       87.80      3.72 o 
   4   5   8       80.12       83.75      2.68 o 
   5   5   8       71.22       75.48      5.76 o 
   6   5   8        0.28        2.46      2.58 o 
  -8   6   8        1.06       -1.88      3.80 o 
  -7   6   8       37.70       30.39      5.88 o 
  -6   6   8       22.68       20.79      4.74 o 
  -5   6   8        4.98        4.75      3.59 o 
  -4   6   8        3.08        3.85      3.21 o 
  -3   6   8        3.87        1.68      2.26 o 
  -2   6   8       57.99       58.11      4.32 o 
  -1   6   8       25.17       24.82      1.99 o 
   0   6   8       22.29       23.52      1.75 o 
   1   6   8       21.79       20.35      1.56 o 
   2   6   8       47.20       42.97      2.10 o 
   3   6   8        0.59       -0.91      1.74 o 
   4   6   8        3.15        2.32      1.51 o 
   5   6   8        0.26       -0.45      2.45 o 
   6   6   8       32.07       55.15      5.55 o 
  -8   7   8        0.02        1.14      4.36 o 
  -7   7   8       12.93        8.22      6.98 o 
  -6   7   8        0.33       -0.27      3.42 o 
  -5   7   8       56.37       53.39      6.18 o 
  -4   7   8        0.71       -1.54      2.95 o 
  -3   7   8        3.00       -0.70      3.08 o 
  -2   7   8        0.03        0.47      1.77 o 
  -1   7   8        6.13        4.43      1.64 o 
   0   7   8       22.79       24.31      2.15 o 
   1   7   8        0.95        1.34      1.03 o 
   2   7   8       92.05       96.37      3.34 o 
   3   7   8       46.50       50.26      4.01 o 
   4   7   8       15.54       12.07      2.10 o 
   5   7   8        1.02        0.12      2.45 o 
   6   7   8       56.11       49.72      5.27 o 
   7   7   8       14.45       27.93      5.91 o 
  -8   8   8        0.58       -2.38      7.25 o 
  -7   8   8        0.25        0.08      3.59 o 
  -6   8   8       11.92       19.28      4.74 o 
  -5   8   8        1.26        2.57      3.36 o 
  -4   8   8        2.93       -1.43      2.48 o 
  -3   8   8       12.10        7.83      2.88 o 
  -2   8   8       31.75       31.72      3.11 o 
  -1   8   8        5.12        4.26      1.52 o 
   0   8   8       21.69       21.85      1.89 o 
   1   8   8        0.23       -0.97      0.97 o 
   2   8   8        0.62        0.68      1.43 o 
   3   8   8       34.19       35.10      3.38 o 
   4   8   8       20.93       20.78      2.46 o 
   5   8   8        2.90        1.72      1.71 o 
   6   8   8        0.11       -0.27      3.04 o 
   7   8   8        4.16        9.67      4.83 o 
  -8   9   8        0.00       -3.80      3.80 o 
  -7   9   8        0.03       -1.36      3.59 o 
  -6   9   8       10.76        8.33      4.18 o 
  -5   9   8       30.78       31.73      5.32 o 
  -4   9   8        0.07        1.69      2.57 o 
  -3   9   8        4.39       -0.29      2.57 o 
  -2   9   8        3.83        3.41      1.98 o 
  -1   9   8        0.51       -0.51      1.35 o 
   0   9   8        0.42        0.09      1.18 o 
   1   9   8      287.03      259.11      6.99 o 
   2   9   8       24.07       27.76      2.65 o 
   3   9   8       18.65       17.15      2.65 o 
   4   9   8       40.97       40.06      4.76 o 
   5   9   8        2.29        1.86      1.95 o 
   6   9   8       17.11       24.62      4.65 o 
  -7  10   8        0.25       -2.15      3.80 o 
  -6  10   8        0.19       -1.88      3.42 o 
  -5  10   8        0.18        2.86      3.59 o 
  -4  10   8      103.39       99.65      6.90 o 
  -3  10   8        0.03       -0.51      2.44 o 
  -2  10   8       43.73       41.69      2.94 o 
  -1  10   8      462.64      489.59      9.36 o 
   0  10   8      558.87      563.45     10.09 o 
   1  10   8       43.99       40.99      3.09 o 
   2  10   8      157.66      149.90      5.23 o 
   3  10   8       14.04       10.47      2.40 o 
   4  10   8       12.53       13.94      2.67 o 
   5  10   8       11.59        9.21      2.46 o 
   6  10   8       26.87       33.00      6.45 o 
  -7  11   8        4.91        7.78      4.36 o 
  -6  11   8        0.04       -3.42      3.42 o 
  -5  11   8       16.62       15.82      4.37 o 
  -4  11   8        7.07       10.54      3.38 o 
  -3  11   8        0.26        3.11      2.67 o 
  -2  11   8       39.56       44.93      3.05 o 
  -1  11   8      242.91      239.77      5.94 o 
   0  11   8        0.58        2.31      1.46 o 
   1  11   8       18.82       18.77      3.20 o 
   2  11   8      150.92      148.32      8.54 o 
   3  11   8       89.15       78.37      4.87 o 
   4  11   8       10.64       -0.96      2.13 o 
   5  11   8        6.12        4.49      2.40 o 
   6  11   8        0.37        3.14      3.59 o 
  -7  12   8        2.38        1.17      4.36 o 
  -6  12   8        2.12        1.88      4.03 o 
  -5  12   8       36.79       37.23      4.85 o 
  -4  12   8      290.75      330.48     11.69 o 
  -3  12   8      158.84      170.55      6.87 o 
  -2  12   8       17.62       20.37      3.15 o 
  -1  12   8      373.96      390.79     11.79 o 
   0  12   8      154.26      158.83      9.00 o 
   1  12   8        9.34        7.16      2.79 o 
   2  12   8       20.21       17.47      3.14 o 
   3  12   8       23.93       32.21      3.70 o 
   4  12   8        1.27        1.38      2.34 o 
   5  12   8       19.43       27.33      4.42 o 
  -6  13   8       18.51       25.28      5.88 o 
  -5  13   8       12.16       18.25      5.83 o 
  -4  13   8        0.51       -0.16      3.07 o 
  -3  13   8        0.79        2.84      2.38 o 
  -2  13   8        1.00        3.20      2.29 o 
  -1  13   8       13.14       11.74      2.72 o 
   0  13   8        0.76        2.86      2.38 o 
   1  13   8        3.26       -0.76      2.44 o 
   2  13   8        0.59        0.59      2.21 o 
   3  13   8        6.56        8.46      2.60 o 
   4  13   8       31.42       48.63      4.50 o 
   5  13   8        0.54        2.27      2.65 o 
  -6  14   8        0.70        0.68      4.36 o 
  -5  14   8        0.99        1.13      3.30 o 
  -4  14   8        1.73       -2.04      2.19 o 
  -3  14   8        3.18        3.10      2.34 o 
  -2  14   8       13.47       14.66      2.92 o 
  -1  14   8       27.24       20.11      5.12 o 
   0  14   8       22.81       22.33      3.51 o 
   1  14   8        0.78        0.19      2.09 o 
   2  14   8        0.67       -1.03      2.18 o 
   3  14   8        0.05       -1.02      2.23 o 
   4  14   8       11.59       12.52      3.24 o 
  -5  15   8        9.76       11.48      4.73 o 
  -4  15   8        0.79       -2.11      2.38 o 
  -3  15   8        0.64        2.20      2.39 o 
  -2  15   8        2.38        4.81      2.50 o 
  -1  15   8        5.05        4.43      3.83 o 
   0  15   8       40.31       40.08      4.63 o 
   1  15   8        1.87        0.17      3.08 o 
   2  15   8       11.59        8.06      3.16 o 
   3  15   8        8.30        9.92      3.02 o 
   4  15   8       50.41       72.93      5.84 o 
  -4  16   8       20.05       20.67      6.36 o 
  -3  16   8       21.74       22.54      3.80 o 
  -2  16   8        2.22       -1.84      2.67 o 
  -1  16   8       36.08       40.29      6.08 o 
   0  16   8        8.88       11.40      2.86 o 
   1  16   8        0.72        0.81      2.50 o 
   2  16   8       18.19       16.73      3.39 o 
   3  16   8        4.99        4.79      4.57 o 
  -4  17   8       12.69       10.21      6.98 o 
  -3  17   8        4.59        0.57      2.92 o 
  -2  17   8        0.01        4.50      4.23 o 
  -1  17   8        1.06        2.91      2.36 o 
   0  17   8        7.69        9.27      2.82 o 
   1  17   8       24.85       30.00      4.20 o 
   2  17   8        5.85        9.02      3.45 o 
  -2  18   8        5.47        2.77      2.64 o 
  -1  18   8        2.69       -0.49      2.33 o 
   0  18   8        0.16        3.41      2.82 o 
   1  18   8        0.09        0.63      2.76 o 
  -7   0   9       36.99       33.84      8.59 o 
  -5   0   9       18.36       15.58      5.91 o 
  -3   0   9        0.91       -3.22      3.22 o 
  -1   0   9        2.71       -0.71      1.69 o 
   1   0   9      286.06      263.07      7.29 o 
   3   0   9        0.57        0.54      3.22 o 
   5   0   9        0.61       -3.22      3.22 o 
  -8   1   9       15.94       12.97      5.91 o 
  -7   1   9       29.17       23.27      6.71 o 
  -6   1   9       10.88        9.23      4.13 o 
  -5   1   9       13.68       12.15      4.30 o 
  -4   1   9      108.17      129.71      8.16 o 
  -3   1   9       43.16       39.65      5.37 o 
  -2   1   9        6.45        4.03      2.66 o 
  -1   1   9        1.33        0.60      1.16 o 
   0   1   9       41.81       44.88      2.42 o 
   1   1   9      648.09      640.01      9.42 o 
   2   1   9        3.75        2.41      1.21 o 
   3   1   9        0.03       -1.32      1.32 o 
   4   1   9        0.00        1.07      2.69 o 
   5   1   9        2.56        1.72      2.83 o 
   6   1   9       30.34       27.24      4.94 o 
  -8   2   9       21.28       15.31      5.32 o 
  -7   2   9      132.83      123.37     10.24 o 
  -6   2   9       24.23       32.05      5.64 o 
  -5   2   9        7.28        6.98      3.80 o 
  -4   2   9      127.06      122.56      7.98 o 
  -3   2   9        0.68        2.90      2.83 o 
  -2   2   9       16.32       18.17      4.30 o 
  -1   2   9       11.37       13.83      1.70 o 
   0   2   9       11.96       13.28      1.54 o 
   1   2   9        0.12       -1.00      1.00 o 
   2   2   9        5.17        3.49      1.06 o 
   3   2   9       37.42       35.95      4.74 o 
   4   2   9        7.68        6.70      3.21 o 
   5   2   9       14.45       19.87      4.18 o 
   6   2   9        1.30        8.59      5.37 o 
  -8   3   9        0.44        2.73      5.10 o 
  -7   3   9        9.35       15.95      5.12 o 
  -6   3   9        8.63       10.65      4.36 o 
  -5   3   9       14.07       10.47      3.80 o 
  -4   3   9       14.31       12.99      3.97 o 
  -3   3   9      286.82      322.27     12.16 o 
  -2   3   9      316.05      317.95     13.98 o 
  -1   3   9      189.78      196.29      4.67 o 
   0   3   9      304.02      313.67      5.91 o 
   1   3   9       24.59       25.56      1.70 o 
   2   3   9        2.63        1.47      1.02 o 
   3   3   9      193.65      191.85      6.72 o 
   4   3   9       20.41       25.85      2.98 o 
   5   3   9       61.41       54.14      4.28 o 
   6   3   9       34.79       42.43      8.06 o 
  -8   4   9        3.15       -0.51      5.10 o 
  -7   4   9        5.58       -2.99      6.45 o 
  -6   4   9        1.62        0.93      3.59 o 
  -5   4   9        7.59        5.37      3.80 o 
  -4   4   9      105.49      101.27      7.60 o 
  -3   4   9       16.19       16.26      4.03 o 
  -2   4   9      214.37      224.63      7.55 o 
  -1   4   9      256.12      239.65      5.30 o 
   0   4   9        2.35        1.43      1.12 o 
   1   4   9       21.39       23.18      1.64 o 
   2   4   9       11.07        8.27      1.86 o 
   3   4   9      636.80      579.17     13.39 o 
   4   4   9       72.07       65.57      4.47 o 
   5   4   9       51.60       49.89      3.84 o 
   6   4   9       16.51        8.06      5.37 o 
  -8   5   9        0.37       -0.33      3.97 o 
  -7   5   9        7.95       11.78      7.52 o 
  -6   5   9        2.19       -1.34      3.42 o 
  -5   5   9        5.21        9.23      3.97 o 
  -4   5   9       24.20       19.62      4.36 o 
  -3   5   9        0.61       -2.45      2.45 o 
  -2   5   9       76.14       79.22      5.16 o 
  -1   5   9        1.90        2.38      1.35 o 
   0   5   9       10.71       10.17      1.45 o 
   1   5   9      115.14      126.59      3.30 o 
   2   5   9       30.83       26.62      2.44 o 
   3   5   9       48.16       44.48      3.87 o 
   4   5   9       43.94       45.69      2.96 o 
   5   5   9       21.40       27.09      3.97 o 
   6   5   9       15.63       17.01      3.58 o 
  -8   6   9        3.44        2.71      5.64 o 
  -7   6   9        2.86       -0.82      3.59 o 
  -6   6   9       17.60        7.25      8.86 o 
  -5   6   9       31.47       36.30      8.59 o 
  -4   6   9        0.39       -1.43      2.83 o 
  -3   6   9        6.09        4.03      3.04 o 
  -2   6   9       47.67       45.64      3.60 o 
  -1   6   9       19.37       17.36      1.92 o 
   0   6   9       35.31       35.15      2.18 o 
   1   6   9       16.00       15.64      1.81 o 
   2   6   9       56.98       53.18      4.08 o 
   3   6   9       69.90       61.78      4.52 o 
   4   6   9       25.91       23.50      2.08 o 
   5   6   9        0.03       -1.24      2.45 o 
   6   6   9       11.62       21.38      3.87 o 
  -8   7   9        0.67       -3.32      3.97 o 
  -7   7   9        0.00       -6.16      6.71 o 
  -6   7   9        2.23       -2.31      3.21 o 
  -5   7   9        1.95        3.22      3.42 o 
  -4   7   9        0.70        0.27      3.04 o 
  -3   7   9        0.23       -2.17      2.17 o 
  -2   7   9       12.01       10.95      1.83 o 
  -1   7   9       56.79       58.79      4.27 o 
   0   7   9        1.35        2.40      1.75 o 
   1   7   9        4.01        6.91      1.82 o 
   2   7   9        2.39        1.99      1.95 o 
   3   7   9        0.75        2.22      2.13 o 
   4   7   9       10.38       15.54      2.00 o 
   5   7   9        0.33       -1.36      2.83 o 
   6   7   9        1.09        0.91      2.97 o 
  -8   8   9        1.85       -1.07      5.91 o 
  -7   8   9        0.03        5.77      8.86 o 
  -6   8   9        1.07        0.14      3.59 o 
  -5   8   9        0.07        1.61      3.42 o 
  -4   8   9       16.49       16.07     13.97 o 
  -3   8   9        0.01       -1.37      2.59 o 
  -2   8   9        4.36        3.68      1.70 o 
  -1   8   9       20.51       22.42      2.30 o 
   0   8   9       32.15       29.82      2.46 o 
   1   8   9       65.11       72.96      4.05 o 
   2   8   9       28.40       34.55      3.38 o 
   3   8   9        5.90        5.82      2.27 o 
   4   8   9       11.41        6.23      2.06 o 
   5   8   9       23.69       17.27      4.13 o 
   6   8   9        1.45        6.98      3.36 o 
  -7   9   9        0.82        1.07      4.18 o 
  -6   9   9        8.95        7.64      4.36 o 
  -5   9   9       53.91       62.05      7.02 o 
  -4   9   9        8.26        2.80      3.59 o 
  -3   9   9       14.19       21.71      3.61 o 
  -2   9   9        4.56        1.47      1.59 o 
  -1   9   9       22.68       18.24      2.19 o 
   0   9   9        0.24        3.05      1.63 o 
   1   9   9        0.16        0.18      1.63 o 
   2   9   9      101.48       94.16      5.28 o 
   3   9   9       44.13       42.45      3.95 o 
   4   9   9        7.82       10.89      2.46 o 
   5   9   9       15.53       26.87     10.21 o 
   6   9   9        5.37        8.95      3.97 o 
  -7  10   9        0.87       -3.74      3.74 o 
  -6  10   9        7.58        8.03      4.36 o 
  -5  10   9        3.83        5.06      3.97 o 
  -4  10   9       38.44       38.95      5.38 o 
  -3  10   9       26.28       32.72      3.64 o 
  -2  10   9       34.79       37.23      3.07 o 
  -1  10   9      173.17      186.90      5.46 o 
   0  10   9      215.58      227.43      6.66 o 
   1  10   9      205.65      201.96      6.16 o 
   2  10   9      131.82      124.72      5.77 o 
   3  10   9        6.76        5.99      3.02 o 
   4  10   9        7.77        6.62      2.40 o 
   5  10   9        1.06        1.13      3.36 o 
  -7  11   9        5.54        2.15      5.91 o 
  -6  11   9       21.51       17.71      5.28 o 
  -5  11   9        0.74        2.81      3.97 o 
  -4  11   9       69.74       84.08      6.71 o 
  -3  11   9        0.01        2.28      2.29 o 
  -2  11   9        0.11        1.16      1.69 o 
  -1  11   9       46.96       58.45      4.38 o 
   0  11   9      119.55      123.12      6.72 o 
   1  11   9       32.09       27.82      3.77 o 
   2  11   9       22.74       17.09      4.36 o 
   3  11   9       16.75       15.67      3.31 o 
   4  11   9       27.39       25.04      3.24 o 
   5  11   9       56.74       66.27      7.02 o 
  -6  12   9        0.46        1.66      3.97 o 
  -5  12   9        0.62        3.63      3.97 o 
  -4  12   9       63.85       62.97      5.96 o 
  -3  12   9       79.42       87.62      5.52 o 
  -2  12   9       95.66      109.34      6.04 o 
  -1  12   9        1.13        1.37      2.44 o 
   0  12   9      225.92      231.53      8.88 o 
   1  12   9        3.42       -0.22      4.30 o 
   2  12   9        1.45        1.89      2.27 o 
   3  12   9       29.29       29.42      3.64 o 
   4  12   9       30.04       34.87      7.10 o 
   5  12   9        9.75        9.60      4.36 o 
  -6  13   9        3.61        1.45      5.10 o 
  -5  13   9        4.59       -1.14      3.28 o 
  -4  13   9        1.25        0.06      2.59 o 
  -3  13   9       21.78       16.89      3.32 o 
  -2  13   9        1.86       -0.35      2.34 o 
  -1  13   9       13.62       22.48      3.77 o 
   0  13   9        0.00       -0.44      2.44 o 
   1  13   9       25.01       29.10      4.89 o 
   2  13   9        0.01       -0.88      2.18 o 
   3  13   9        5.60        6.13      2.73 o 
   4  13   9        7.17       11.52      3.14 o 
  -5  14   9        0.52       -1.21      3.51 o 
  -4  14   9        0.78        0.51      2.47 o 
  -3  14   9        0.35       -0.71      2.64 o 
  -2  14   9       19.66       12.81      3.58 o 
  -1  14   9        0.62        1.45      2.60 o 
   0  14   9       25.05       23.84      3.92 o 
   1  14   9       33.44       34.38      5.50 o 
   2  14   9        0.00       -0.38      2.38 o 
   3  14   9        1.91        5.49      2.73 o 
   4  14   9       11.90        8.55      3.02 o 
  -4  15   9        0.31       -2.56      2.56 o 
  -3  15   9        0.78       -0.49      2.79 o 
  -2  15   9        0.66        2.58      2.96 o 
  -1  15   9        0.00        1.61      2.87 o 
   0  15   9        1.68        4.24      3.74 o 
   1  15   9        0.16       -1.73      2.44 o 
   2  15   9        9.68        6.05      2.96 o 
   3  15   9        0.24       -1.88      2.64 o 
  -4  16   9        0.04        2.07      3.87 o 
  -3  16   9        6.87        5.22      3.38 o 
  -2  16   9        5.90        8.06      3.32 o 
  -1  16   9        3.00        3.05      2.92 o 
   0  16   9        8.37        6.55      3.82 o 
   1  16   9        0.09        0.65      2.65 o 
   2  16   9        1.16        0.24      2.76 o 
  -2  17   9        5.75       10.35      3.63 o 
  -1  17   9        3.00        6.16      2.75 o 
   0  17   9        0.04       -0.90      2.79 o 
   1  17   9        0.02        0.27      2.75 o 
  -8   0  10        1.26       -1.61      5.37 o 
  -6   0  10       23.99       25.25      7.52 o 
  -4   0  10        7.05        0.00      4.30 o 
  -2   0  10       86.13       79.51      6.72 o 
   0   0  10        2.58        3.62      1.81 o 
   2   0  10      214.89      209.59     12.90 o 
   4   0  10        4.86        1.07      4.30 o 
   6   0  10      177.96      192.89     15.04 o 
  -8   1  10        0.55       -0.12      4.36 o 
  -7   1  10        0.80        3.43      4.36 o 
  -6   1  10       47.23       29.28      5.70 o 
  -5   1  10       17.87       17.98      4.74 o 
  -4   1  10        0.46        2.53      3.21 o 
  -3   1  10        1.73       -0.54      3.22 o 
  -2   1  10        0.27        0.29      1.61 o 
  -1   1  10       53.03       55.32      2.88 o 
   0   1  10       27.93       29.26      2.13 o 
   1   1  10      124.56      119.69      4.24 o 
   2   1  10      171.88      163.98      8.36 o 
   3   1  10        3.74        3.22      2.83 o 
   4   1  10       24.78       27.98      4.74 o 
   5   1  10        4.63        3.56      2.97 o 
   6   1  10        5.48        8.00      5.91 o 
  -8   2  10        0.65        3.22      4.56 o 
  -7   2  10       58.01       53.21      7.40 o 
  -6   2  10       45.93       46.12      6.64 o 
  -5   2  10        0.65        0.65      3.59 o 
  -4   2  10        0.00        5.64      3.49 o 
  -3   2  10       48.27       46.11      5.91 o 
  -2   2  10      117.43      123.43      4.89 o 
  -1   2  10       51.47       58.77      3.25 o 
   0   2  10        0.99       -0.37      1.81 o 
   1   2  10       47.28       56.80      5.03 o 
   2   2  10       63.89       59.72      5.81 o 
   3   2  10      119.18      126.54      7.78 o 
   4   2  10        1.43        2.15      3.04 o 
   5   2  10       20.58       12.74      3.97 o 
   6   2  10       31.57       41.36      8.59 o 
  -8   3  10        0.65        7.14      5.12 o 
  -7   3  10        1.66       -1.53      4.03 o 
  -6   3  10        3.92       -0.84      7.79 o 
  -5   3  10       20.41       14.39      4.36 o 
  -4   3  10        0.42        2.84      3.21 o 
  -3   3  10        0.03       -0.18      2.83 o 
  -2   3  10      201.60      208.45      6.33 o 
  -1   3  10        9.14        9.91      1.87 o 
   0   3  10      164.76      164.81      5.42 o 
   1   3  10      792.95      828.74     17.35 o 
   2   3  10      585.13      568.55     23.13 o 
   3   3  10       44.87       44.09      3.78 o 
   4   3  10      162.88      155.72     10.48 o 
   5   3  10        1.58       -0.27      2.66 o 
   6   3  10        0.27       -1.07      4.83 o 
  -8   4  10        2.25       -1.45      4.36 o 
  -7   4  10       11.39        2.24      4.36 o 
  -6   4  10        3.33        3.07      3.97 o 
  -5   4  10       13.04        8.59      5.64 o 
  -4   4  10       43.26       43.45      7.25 o 
  -3   4  10        1.93        0.27      3.04 o 
  -2   4  10        5.99        8.04      2.07 o 
  -1   4  10       13.13       15.88      2.32 o 
   0   4  10       40.05       42.44      2.80 o 
   1   4  10       66.27       65.56      3.80 o 
   2   4  10       95.31       89.13      5.27 o 
   3   4  10        0.25       -2.04      2.76 o 
   4   4  10       32.27       25.81      3.32 o 
   5   4  10        0.00        0.36      2.32 o 
   6   4  10       19.30       26.86      7.52 o 
  -8   5  10        2.95        6.98      4.94 o 
  -7   5  10        1.20       -2.89      3.97 o 
  -6   5  10        0.28       -1.84      4.30 o 
  -5   5  10        7.60        8.11      4.13 o 
  -4   5  10        1.83       -0.47      3.49 o 
  -3   5  10        7.86        2.42      3.04 o 
  -2   5  10       27.15       25.32      2.75 o 
  -1   5  10       56.39       46.66      3.02 o 
   0   5  10        0.01       -0.31      1.34 o 
   1   5  10        6.18        7.49      2.44 o 
   2   5  10        5.84        2.24      2.64 o 
   3   5  10       56.71       48.85      5.82 o 
   4   5  10        7.25        5.95      2.80 o 
   5   5  10       21.01       27.54      3.44 o 
   6   5  10       15.96       10.74      6.45 o 
  -7   6  10        2.76        1.46      4.13 o 
  -6   6  10        8.11       -1.50      4.30 o 
  -5   6  10        6.86        4.03      3.80 o 
  -4   6  10        0.23       -2.83      2.83 o 
  -3   6  10       14.02       14.63      3.97 o 
  -2   6  10        0.03       -1.52      1.58 o 
  -1   6  10        0.10       -0.34      1.55 o 
   0   6  10        6.15        3.56      1.55 o 
   1   6  10        5.56        3.68      2.13 o 
   2   6  10        0.47       -0.25      2.05 o 
   3   6  10       27.46       28.95      5.05 o 
   4   6  10        2.87       -1.47      1.47 o 
   5   6  10       35.32       38.67      4.76 o 
   6   6  10        0.40       -0.54      4.83 o 
  -7   7  10        0.27       -3.07      3.97 o 
  -6   7  10        1.65       -1.45      3.76 o 
  -5   7  10        1.58        3.22      3.80 o 
  -4   7  10        2.33        2.75      3.21 o 
  -3   7  10        2.69        1.72      2.83 o 
  -2   7  10        3.81       -0.03      1.59 o 
  -1   7  10       10.82       11.55      2.01 o 
   0   7  10       47.49       51.80      3.65 o 
   1   7  10       20.32       16.91      2.82 o 
   2   7  10        2.13        3.27      2.29 o 
   3   7  10       25.28       29.48      3.59 o 
   4   7  10       61.53       75.00      3.77 o 
   5   7  10        0.00       -1.32      2.83 o 
   6   7  10        1.87       -1.07      4.83 o 
  -7   8  10        5.04        7.76      4.74 o 
  -6   8  10        1.08       -3.49      3.80 o 
  -5   8  10        5.50        3.91      6.45 o 
  -4   8  10        2.87        4.18      3.59 o 
  -3   8  10        0.32       -2.07      2.07 o 
  -2   8  10        0.27       -1.50      1.50 o 
  -1   8  10       19.12       20.22      2.34 o 
   0   8  10        1.25        3.29      1.91 o 
   1   8  10       32.02       31.43      3.48 o 
   2   8  10       18.55       22.33      3.73 o 
   3   8  10        1.69        0.21      2.21 o 
   4   8  10       30.86       26.10      2.64 o 
   5   8  10        2.21        4.83      3.36 o 
  -7   9  10        4.76        4.13      5.91 o 
  -6   9  10        8.40        6.92      4.51 o 
  -5   9  10       12.27       13.07      4.51 o 
  -4   9  10        9.27       11.28      4.56 o 
  -3   9  10       19.59       18.48      3.11 o 
  -2   9  10       13.90       11.06      2.23 o 
  -1   9  10       66.23       69.82      4.35 o 
   0   9  10        8.43       10.11      2.19 o 
   1   9  10        6.40        6.79      2.83 o 
   2   9  10        0.12        0.72      2.27 o 
   3   9  10        2.83        1.82      2.27 o 
   4   9  10        7.52       13.16      2.55 o 
   5   9  10        5.31       10.33      3.97 o 
  -6  10  10       12.98       14.77      5.32 o 
  -5  10  10        0.44        0.15      3.97 o 
  -4  10  10       38.25       45.11      8.06 o 
  -3  10  10       24.87       24.65      2.79 o 
  -2  10  10       54.10       52.55      4.09 o 
  -1  10  10       54.46       57.60      3.98 o 
   0  10  10       22.68       19.91      2.75 o 
   1  10  10       55.95       56.07      4.62 o 
   2  10  10        3.38        3.16      5.64 o 
   3  10  10        1.65        0.87      2.18 o 
   4  10  10        9.01        9.21      3.82 o 
   5  10  10       30.41       37.27      5.66 o 
  -6  11  10       30.08       33.07      6.64 o 
  -5  11  10       13.80       17.72      7.52 o 
  -4  11  10        9.82       12.02      3.11 o 
  -3  11  10      244.24      275.00      9.08 o 
  -2  11  10       38.58       45.38      4.85 o 
  -1  11  10        0.77        0.45      2.67 o 
   0  11  10       57.94       67.33      7.02 o 
   1  11  10      114.72      110.67     12.36 o 
   2  11  10        7.48        8.20      3.59 o 
   3  11  10        0.66       -2.21      2.21 o 
   4  11  10       29.62       26.60      3.45 o 
  -6  12  10       17.34       18.80      8.06 o 
  -5  12  10       12.59       10.21      4.94 o 
  -4  12  10        0.82        6.34      2.94 o 
  -3  12  10       96.89      109.31      6.48 o 
  -2  12  10        6.01        6.36      3.30 o 
  -1  12  10        9.32        4.34      2.99 o 
   0  12  10        4.71       -0.85      3.08 o 
   1  12  10       23.34       26.09      4.89 o 
   2  12  10       10.84       14.37      4.51 o 
   3  12  10        8.09       12.08      3.06 o 
   4  12  10        0.01       -0.19      2.53 o 
  -5  13  10        5.41        7.25      4.94 o 
  -4  13  10        4.44        2.40      2.77 o 
  -3  13  10       16.37        9.53      3.51 o 
  -2  13  10       25.23       24.19      4.18 o 
  -1  13  10        4.40        4.31      3.07 o 
   0  13  10        0.06        0.18      2.83 o 
   1  13  10       28.87       31.37      7.52 o 
   2  13  10        2.32        2.95      2.65 o 
   3  13  10        0.18       -0.97      2.55 o 
  -4  14  10        0.43        1.56      3.16 o 
  -3  14  10        6.55        0.57      3.19 o 
  -2  14  10       46.68       42.93      5.15 o 
  -1  14  10        4.11        3.68      3.74 o 
   0  14  10        2.87        0.18      3.36 o 
   1  14  10        0.25       -1.25      3.36 o 
   2  14  10       40.60       48.28      4.87 o 
   3  14  10        4.80        5.48      2.96 o 
  -3  15  10        0.02        1.66      3.02 o 
  -2  15  10        0.01       -2.73      2.73 o 
  -1  15  10        0.82       -0.97      3.58 o 
   0  15  10        0.21       -2.24      3.21 o 
   1  15  10        0.02        0.72      2.82 o 
   2  15  10        1.09       -0.72      2.76 o 
  -2  16  10        0.00        2.25      3.52 o 
  -1  16  10        1.44       -0.31      3.48 o 
   0  16  10        5.54        2.04      3.74 o 
  -7   0  11        0.08       -0.54      6.45 o 
  -5   0  11        4.61        2.69      5.37 o 
  -3   0  11       19.60       24.17      6.45 o 
  -1   0  11      132.05      164.88      8.16 o 
   1   0  11       50.56       51.57      8.06 o 
   3   0  11       64.27       75.74      9.67 o 
   5   0  11       30.95       31.69      7.52 o 
  -7   1  11        2.40        3.27      5.91 o 
  -6   1  11        8.94       12.09      4.94 o 
  -5   1  11        0.01        0.00      3.42 o 
  -4   1  11        0.47        2.94      3.21 o 
  -3   1  11        3.24        0.00      2.83 o 
  -2   1  11        0.12       -1.12      1.73 o 
  -1   1  11      281.95      299.62     11.09 o 
   0   1  11        0.00       -2.28      2.28 o 
   1   1  11        2.05       -2.27      2.45 o 
   2   1  11       84.72       88.31      7.02 o 
   3   1  11        6.16        7.30      3.21 o 
   4   1  11        1.87        1.40      2.69 o 
   5   1  11        1.99       -0.51      3.21 o 
   6   1  11        1.25        5.10      3.80 o 
  -7   2  11        0.05        1.56      4.36 o 
  -6   2  11       77.79       87.12     10.48 o 
  -5   2  11        0.02       -3.22      4.83 o 
  -4   2  11       14.30        7.52      3.80 o 
  -3   2  11        0.17       -1.88      3.04 o 
  -2   2  11       17.78       17.40      2.61 o 
  -1   2  11        9.07       10.34      2.15 o 
   0   2  11        6.54        5.64      6.18 o 
   1   2  11       42.45       47.23      6.45 o 
   2   2  11       34.23       37.13      5.12 o 
   3   2  11       10.95       15.65      3.97 o 
   4   2  11       29.20       25.22      4.74 o 
   5   2  11        3.69        3.41      3.21 o 
   6   2  11       29.02       43.96      6.26 o 
  -7   3  11       13.87       15.36     11.82 o 
  -6   3  11       33.14       40.52     10.47 o 
  -5   3  11       16.06       10.58      4.36 o 
  -4   3  11       14.09       15.74      4.36 o 
  -3   3  11       54.69       54.12      6.04 o 
  -2   3  11       53.98       62.47      5.78 o 
  -1   3  11        6.56        4.76      2.00 o 
   0   3  11        0.06       -1.58      3.49 o 
   1   3  11      232.00      229.94     10.24 o 
   2   3  11       72.55       72.34      6.72 o 
   3   3  11        3.27        0.27      2.66 o 
   4   3  11        9.90        7.70      3.36 o 
   5   3  11        1.02        0.73      3.21 o 
  -7   4  11        0.00       -3.97      3.97 o 
  -6   4  11        6.08        2.15      5.91 o 
  -5   4  11       16.88       20.07      5.12 o 
  -4   4  11       72.33       80.11     10.48 o 
  -3   4  11       19.96       18.33      7.25 o 
  -2   4  11        0.01       -1.61      1.71 o 
  -1   4  11       13.85       13.15      2.41 o 
   0   4  11       62.14       68.81      6.19 o 
   1   4  11      158.78      164.36      8.54 o 
   2   4  11       10.60       12.06      3.36 o 
   3   4  11       74.10       67.72      6.26 o 
   4   4  11       39.42       32.39      4.89 o 
   5   4  11        0.48        2.40      3.21 o 
  -7   5  11        0.30       -3.86      3.97 o 
  -6   5  11        0.72       -0.81      3.74 o 
  -5   5  11        0.73       -1.61      3.36 o 
  -4   5  11       17.47       15.31      4.56 o 
  -3   5  11        4.90        2.50      2.57 o 
  -2   5  11       12.20       13.27      2.45 o 
  -1   5  11        0.86        1.64      2.05 o 
   0   5  11        0.44       -1.94      3.76 o 
   1   5  11       61.90       60.52      5.40 o 
   2   5  11        0.01       -0.85      2.05 o 
   3   5  11        4.49        2.22      2.26 o 
   4   5  11       49.03       46.89      4.31 o 
   5   5  11        6.52        6.12      2.60 o 
  -7   6  11        5.10        5.01      5.12 o 
  -6   6  11        3.40        4.06      5.37 o 
  -5   6  11        2.19       -3.42      3.42 o 
  -4   6  11        0.03       -3.04      3.04 o 
  -3   6  11       10.73        9.25      2.85 o 
  -2   6  11        2.36        3.04      1.85 o 
  -1   6  11        8.51       11.81      3.42 o 
   0   6  11       56.50       60.96      4.71 o 
   1   6  11        1.17        0.65      2.26 o 
   2   6  11        0.19       -0.08      2.13 o 
   3   6  11        3.91        3.70      4.95 o 
   4   6  11       33.48       41.17     10.08 o 
   5   6  11       35.64       53.56      9.40 o 
  -7   7  11        0.85       -3.74      3.74 o 
  -6   7  11        2.29        4.30      4.56 o 
  -5   7  11        0.81        5.27      4.13 o 
  -4   7  11       13.67       17.73      4.56 o 
  -3   7  11        1.94        2.67      2.09 o 
  -2   7  11        0.08        0.15      1.89 o 
  -1   7  11        0.34        0.10      1.91 o 
   0   7  11       24.10       27.85      4.03 o 
   1   7  11        5.79        5.88      3.30 o 
   2   7  11        6.87        8.66      2.76 o 
   3   7  11        0.34       -1.95      1.95 o 
   4   7  11        1.23        1.85      2.86 o 
   5   7  11        1.58        3.34      3.36 o 
  -6   8  11        0.01        4.57      4.56 o 
  -5   8  11        0.00       -3.08      3.59 o 
  -4   8  11        3.03        1.72      3.59 o 
  -3   8  11        0.03       -0.75      1.91 o 
  -2   8  11        4.32        2.65      2.24 o 
  -1   8  11        5.62        7.26      2.29 o 
   0   8  11        1.35        3.88      2.15 o 
   1   8  11       51.76       57.69      4.57 o 
   2   8  11        6.31        2.83      2.27 o 
   3   8  11       24.79       21.74      5.76 o 
   4   8  11        2.41        0.36      2.48 o 
   5   8  11       20.56       30.08      8.06 o 
  -6   9  11        0.00       -4.18      4.18 o 
  -5   9  11        1.03        0.61      5.10 o 
  -4   9  11        1.09        6.57      3.97 o 
  -3   9  11        3.83        1.52      2.33 o 
  -2   9  11        2.01        1.77      2.09 o 
  -1   9  11        4.46        6.06      2.27 o 
   0   9  11       22.59       22.69      3.51 o 
   1   9  11        0.14       -1.02      2.13 o 
   2   9  11        1.92        7.06      2.60 o 
   3   9  11        5.48        7.79      3.80 o 
   4   9  11       26.36       28.16      5.12 o 
  -6  10  11        1.44       -3.25      4.36 o 
  -5  10  11       15.11       20.93      5.66 o 
  -4  10  11        0.63       -1.10      2.67 o 
  -3  10  11       42.43       46.71      4.08 o 
  -2  10  11       32.09       36.29      4.50 o 
  -1  10  11      104.52      110.76      8.92 o 
   0  10  11      145.48      146.68     13.43 o 
   1  10  11        5.09       -2.72      3.22 o 
   2  10  11       57.91       57.19      6.64 o 
   3  10  11        4.28        7.92      3.59 o 
   4  10  11        3.88        3.49      3.80 o 
  -5  11  11       20.55       23.82      5.66 o 
  -4  11  11        1.59        1.34      3.80 o 
  -3  11  11        8.49       14.16      3.82 o 
  -2  11  11      256.10      282.09     31.98 o 
  -1  11  11        5.88        3.65      3.59 o 
   0  11  11        2.84        2.28      3.74 o 
   1  11  11       39.79       42.88     14.50 o 
   2  11  11        2.42       -2.12      4.03 o 
   3  11  11       13.83       21.35      4.91 o 
  -5  12  11       35.18       39.70      8.33 o 
  -4  12  11        7.18        4.93      4.26 o 
  -3  12  11        2.16        0.27      3.23 o 
  -2  12  11       38.42       44.98      5.16 o 
  -1  12  11       31.11       26.02      5.28 o 
   0  12  11        1.90        1.92      3.59 o 
   1  12  11       23.37       25.55      5.03 o 
   2  12  11       10.07       17.23      4.74 o 
   3  12  11       36.79       53.35      6.04 o 
  -4  13  11        7.50        3.93      3.55 o 
  -3  13  11        1.43        3.53      3.24 o 
  -2  13  11       11.83       11.54      4.65 o 
  -1  13  11        4.48        3.65      3.74 o 
   0  13  11        0.04       -0.73      3.59 o 
   1  13  11        0.59       -3.59      3.59 o 
   2  13  11        1.70        3.99      2.92 o 
  -3  14  11        6.23        6.79      3.70 o 
  -2  14  11        2.33        5.83      3.87 o 
  -1  14  11       16.85       11.26      4.51 o 
   0  14  11        0.08       -0.28      3.59 o 
   1  14  11        0.83        0.00      5.37 o 
  -6   0  12        0.76        9.67      6.45 o 
  -4   0  12        4.63        4.83      4.83 o 
  -2   0  12        2.66        1.34      3.04 o 
   0   0  12        0.96        4.30      4.30 o 
   2   0  12        0.04        3.76      4.30 o 
   4   0  12      106.80      141.83     12.89 o 
  -7   1  12        1.92       -4.18      4.18 o 
  -6   1  12        0.85       -1.30      3.97 o 
  -5   1  12        2.34       -1.75      4.30 o 
  -4   1  12        0.84       -2.59      3.21 o 
  -3   1  12        3.72        1.42      2.18 o 
  -2   1  12       12.66       11.37      2.79 o 
  -1   1  12       13.16       13.97      3.80 o 
   0   1  12      319.30      311.49     12.35 o 
   1   1  12        5.76        4.30      3.21 o 
   2   1  12        2.24        2.58      2.83 o 
   3   1  12       34.11       42.28      9.67 o 
   4   1  12       71.97       95.72     13.97 o 
   5   1  12        0.92        3.22      3.42 o 
  -7   2  12        0.46       -0.81      5.64 o 
  -6   2  12        0.20       -2.95      3.80 o 
  -5   2  12       15.05       12.12      4.74 o 
  -4   2  12        2.89       -0.28      3.59 o 
  -3   2  12        3.86        2.75      2.26 o 
  -2   2  12        0.59        0.23      1.99 o 
  -1   2  12       52.17       56.37      5.88 o 
   0   2  12       62.37       69.91      7.79 o 
   1   2  12        9.37       15.91      4.03 o 
   2   2  12       31.52       38.13      5.12 o 
   3   2  12       25.31       11.84      3.74 o 
   4   2  12        4.56        4.35      6.45 o 
   5   2  12        2.27       -0.30      3.36 o 
  -7   3  12        0.49        0.54      6.45 o 
  -6   3  12        0.12       -3.22      4.83 o 
  -5   3  12        5.90        2.15      4.18 o 
  -4   3  12       72.74       79.61      7.78 o 
  -3   3  12        0.77        0.28      1.95 o 
  -2   3  12       83.11       87.44      5.78 o 
  -1   3  12      165.58      183.93      9.48 o 
   0   3  12       71.50       79.26      7.25 o 
   1   3  12       34.21       35.68      5.12 o 
   2   3  12      118.32      113.05      7.95 o 
   3   3  12        0.72        1.40      3.22 o 
   4   3  12        1.06        4.58      4.30 o 
   5   3  12        2.43        4.03      3.42 o 
  -6   4  12        2.58       -1.61      4.30 o 
  -5   4  12        4.63       -2.12      3.59 o 
  -4   4  12       37.77       32.40      5.91 o 
  -3   4  12       64.47       62.63      4.41 o 
  -2   4  12        5.29        3.99      2.57 o 
  -1   4  12       21.86       20.30      4.18 o 
   0   4  12       55.46       65.92      6.42 o 
   1   4  12        0.70       -0.04      2.83 o 
   2   4  12        7.10        4.20      2.97 o 
   3   4  12       15.92        4.83      3.36 o 
   4   4  12       21.65       13.82      4.13 o 
   5   4  12        0.83        3.76      4.83 o 
  -6   5  12        0.02       -3.17      3.97 o 
  -5   5  12        0.05        2.61      3.97 o 
  -4   5  12        0.24       -2.95      3.42 o 
  -3   5  12       24.83       22.21      3.04 o 
  -2   5  12        1.56       -1.98      2.05 o 
  -1   5  12        0.73        1.99      2.58 o 
   0   5  12        0.43        2.38      2.58 o 
   1   5  12       71.10       72.99      6.57 o 
   2   5  12        5.95        5.56      3.49 o 
   3   5  12        6.96       15.98      3.97 o 
   4   5  12       60.30       52.79      6.42 o 
  -6   6  12        0.18       -3.58      3.97 o 
  -5   6  12        2.01       -0.54      3.87 o 
  -4   6  12        0.01        0.54      3.80 o 
  -3   6  12        1.35       -2.16      3.80 o 
  -2   6  12        0.87       -0.59      2.13 o 
  -1   6  12        3.52        1.34      2.66 o 
   0   6  12        1.01        1.69      2.58 o 
   1   6  12        5.87        3.11      2.50 o 
   2   6  12       51.84       52.97      4.71 o 
   3   6  12       10.03        6.48      3.05 o 
   4   6  12        3.66        1.43      2.57 o 
  -6   7  12        1.77       -1.46      4.13 o 
  -5   7  12        0.26       -0.18      3.97 o 
  -4   7  12        0.87       -2.04      2.67 o 
  -3   7  12        1.75        3.10      2.40 o 
  -2   7  12        4.32        4.18      2.50 o 
  -1   7  12       21.42       25.39      4.26 o 
   0   7  12        2.44        2.65      2.44 o 
   1   7  12       25.75       21.08      3.38 o 
   2   7  12        0.83        2.85      2.53 o 
   3   7  12        1.53       -1.94      2.26 o 
   4   7  12        0.19        0.52      2.57 o 
  -5   8  12        1.97        2.15      4.18 o 
  -4   8  12        0.50        0.00      3.36 o 
  -3   8  12        1.22        0.60      2.44 o 
  -2   8  12        4.65        5.57      2.97 o 
  -1   8  12        0.03       -0.56      2.33 o 
   0   8  12        4.57        2.61      2.80 o 
   1   8  12        1.46       -2.13      2.13 o 
   2   8  12       11.04        6.49      2.85 o 
   3   8  12        0.11       -1.34      2.36 o 
   4   8  12        8.18       22.56      7.52 o 
  -5   9  12        5.60        2.15      5.91 o 
  -4   9  12        1.98        1.41      2.32 o 
  -3   9  12        1.17        1.99      3.58 o 
  -2   9  12        1.18       -1.07      2.27 o 
  -1   9  12        0.75        1.19      2.50 o 
   0   9  12        3.93        0.62      3.27 o 
   1   9  12        3.02        2.57      3.49 o 
   2   9  12        8.84       19.01      4.56 o 
   3   9  12        0.23        2.63      3.36 o 
  -5  10  12        0.52        0.00      5.91 o 
  -4  10  12        0.00       -1.72      3.48 o 
  -3  10  12       41.11       46.73      6.46 o 
  -2  10  12        4.48        4.76      6.18 o 
  -1  10  12        2.40        7.01      3.97 o 
   0  10  12       15.41        5.17      3.97 o 
   1  10  12        6.69        1.64      3.21 o 
   2  10  12        1.70        5.70      4.30 o 
   3  10  12       14.90       19.84      4.74 o 
  -4  11  12        0.87        5.42      4.26 o 
  -3  11  12        3.03       10.21      5.91 o 
  -2  11  12       12.58        9.64      4.36 o 
  -1  11  12       69.56       65.73      7.57 o 
   0  11  12        5.96       10.12      4.51 o 
   1  11  12        4.30        3.58      3.97 o 
   2  11  12        7.80        2.15      3.80 o 
  -3  12  12       14.77       23.22      5.66 o 
  -2  12  12        1.83        3.76      3.87 o 
  -1  12  12        0.81        2.02      3.97 o 
   0  12  12        7.18       12.64      4.51 o 
   1  12  12        1.62        0.83      3.74 o 
  -2  13  12        6.12        9.09      4.51 o 
  -1  13  12        4.79        7.78      4.36 o 
   0  13  12        2.52        3.01      6.45 o 
  -5   0  13        0.27       -2.15      4.83 o 
  -3   0  13       89.14      113.89     10.74 o 
  -1   0  13       13.59       13.43      5.37 o 
   1   0  13        0.48        5.91      4.30 o 
   3   0  13        3.00        0.00      3.76 o 
  -6   1  13        3.14        9.67      4.94 o 
  -5   1  13        8.33       12.56      4.89 o 
  -4   1  13        3.36        4.25      3.97 o 
  -3   1  13        6.26        4.83      3.04 o 
  -2   1  13        5.27        4.13      3.49 o 
  -1   1  13        0.00        4.03      3.42 o 
   0   1  13       19.21       20.44      5.64 o 
   1   1  13       31.69       33.65      5.12 o 
   2   1  13        6.37        5.37      3.42 o 
   3   1  13        0.05        4.03      3.04 o 
   4   1  13        0.90        4.61      4.30 o 
  -6   2  13        1.36        5.37      4.56 o 
  -5   2  13        0.13        1.07      4.83 o 
  -4   2  13        0.68       -2.69      5.37 o 
  -3   2  13       19.24       26.51      6.18 o 
  -2   2  13        3.16        1.28      2.97 o 
  -1   2  13       67.84       83.97      7.40 o 
   0   2  13      123.88      127.21      8.64 o 
   1   2  13        1.58        2.55      5.37 o 
   2   2  13       68.18       60.94      6.64 o 
   3   2  13        5.18        4.54      3.36 o 
   4   2  13        6.51       10.56      3.97 o 
  -6   3  13        0.10       -0.93      4.36 o 
  -5   3  13        2.79       -1.07      4.18 o 
  -4   3  13        9.61       10.67      4.57 o 
  -3   3  13        7.44        2.99      4.03 o 
  -2   3  13        8.89        9.39      3.49 o 
  -1   3  13       85.46       98.25      7.98 o 
   0   3  13       37.35       32.46      5.12 o 
   1   3  13        1.23        3.95      3.21 o 
   2   3  13        0.28        4.80      4.57 o 
   3   3  13        5.98        2.37      3.21 o 
   4   3  13        6.68        3.93      3.59 o 
  -5   4  13        0.73       -3.59      3.59 o 
  -4   4  13        1.18       -0.67      2.76 o 
  -3   4  13        0.05        2.26      2.83 o 
  -2   4  13       11.89        9.13      3.42 o 
  -1   4  13        4.24        8.86      3.80 o 
   0   4  13       12.97       15.74      3.97 o 
   1   4  13       35.40       40.87      5.70 o 
   2   4  13        0.50        2.51      2.83 o 
   3   4  13        4.14        0.27      3.04 o 
  -5   5  13        6.19       -2.15      5.37 o 
  -4   5  13        5.28        2.11      2.42 o 
  -3   5  13        5.07        4.80      2.83 o 
  -2   5  13        0.56       -2.45      2.45 o 
  -1   5  13        9.33       11.90      3.59 o 
   0   5  13        0.15        0.08      3.22 o 
   1   5  13        1.70       -1.07      3.22 o 
   2   5  13       28.33       19.18      4.51 o 
   3   5  13       21.11       27.05      6.71 o 
  -5   6  13        0.00       -5.37      5.37 o 
  -4   6  13        0.48       -1.51      2.38 o 
  -3   6  13        0.57       -2.58      2.58 o 
  -2   6  13        2.79        5.10      3.04 o 
  -1   6  13        0.97        0.07      2.95 o 
   0   6  13        0.31       -2.46      2.58 o 
   1   6  13        0.03       -0.07      2.97 o 
   2   6  13       10.94        5.23      4.30 o 
   3   6  13        8.46        8.85      5.91 o 
  -5   7  13        0.87       -1.07      6.45 o 
  -4   7  13        0.04       -2.36      2.50 o 
  -3   7  13        0.59       -1.07      2.58 o 
  -2   7  13       11.45       11.15      3.74 o 
  -1   7  13        9.65        5.09      3.08 o 
   0   7  13       10.52        8.06      3.36 o 
   1   7  13        0.08        1.44      2.97 o 
   2   7  13        3.33       -2.66      2.66 o 
   3   7  13       15.04       28.17      4.03 o 
  -4   8  13        0.21       -0.86      2.95 o 
  -3   8  13        5.00        4.00      3.36 o 
  -2   8  13       19.05       24.06      6.18 o 
  -1   8  13        8.06        7.61      5.64 o 
   0   8  13        0.70        0.00      3.04 o 
   1   8  13       17.66        8.01      4.06 o 
   2   8  13        0.02       -3.42      3.42 o 
  -4   9  13        5.05        3.76      4.83 o 
  -3   9  13        6.99       10.74      5.91 o 
  -2   9  13        1.94        1.07      4.83 o 
  -1   9  13        3.70        7.52      5.37 o 
   0   9  13       18.60       14.65      4.74 o 
   1   9  13        8.35       13.69      4.74 o 
   2   9  13       18.22       20.05      5.12 o 
  -3  10  13       10.59        8.59      5.91 o 
  -2  10  13       18.94       16.65      6.98 o 
  -1  10  13        0.54        2.71      3.97 o 
   0  10  13        6.74        0.54      4.83 o 
   1  10  13        0.32       -1.22      3.59 o 
  -2  11  13        3.66        6.10      4.36 o 
  -1  11  13       26.86       20.95      6.71 o 
   0  11  13        1.02       -4.30      4.30 o 
  -4   0  14        1.20        2.15      4.30 o 
   0   0  14       40.15       37.60      8.06 o 
   2   0  14        0.68        6.98      4.83 o 
  -4   1  14        5.34        2.42      3.04 o 
  -3   1  14        2.04       -0.75      3.22 o 
  -2   1  14       48.65       48.56      6.04 o 
  -1   1  14        0.06        2.69      3.42 o 
   0   1  14        8.28       14.77      4.18 o 
   1   1  14       14.18       19.87      4.56 o 
   2   1  14       42.64       49.44      6.46 o 
  -4   2  14        5.61        6.98      3.42 o 
  -3   2  14       23.79       28.18      5.12 o 
  -2   2  14       70.62       75.62      7.40 o 
  -1   2  14        7.03        7.49      3.74 o 
   0   2  14       31.27       35.07      5.28 o 
   1   2  14        4.28       -0.03      7.79 o 
   2   2  14        0.05        3.85      3.21 o 
  -4   3  14       22.64       22.67      4.51 o 
  -3   3  14        3.15        6.45      3.76 o 
  -2   3  14        0.53        1.45      3.21 o 
  -1   3  14       14.96       20.72      4.51 o 
   0   3  14       34.06       39.13      8.86 o 
   1   3  14        0.40       -2.79      5.91 o 
   2   3  14        8.94        8.65      3.74 o 
  -4   4  14        0.03        0.43      2.83 o 
  -3   4  14        8.66        7.52      3.36 o 
  -2   4  14        3.37        2.42      3.04 o 
  -1   4  14        2.47        4.04      3.21 o 
   0   4  14        0.05       -0.21      3.22 o 
   1   4  14        3.99        4.42      3.36 o 
   2   4  14        6.68        3.76      4.83 o 
  -4   5  14        0.38        1.88      3.04 o 
  -3   5  14        2.10       -1.41      2.97 o 
  -2   5  14        0.11       -2.76      4.30 o 
  -1   5  14       29.37       33.53      5.42 o 
   0   5  14       14.09        8.51      3.59 o 
   1   5  14        1.70        2.24      3.21 o 
   2   5  14       43.55       52.45      6.98 o 
  -3   6  14        3.63       10.47      3.80 o 
  -2   6  14        4.62        3.49      3.04 o 
  -1   6  14        0.16        1.98      2.97 o 
   0   6  14        3.20        5.85      3.36 o 
   1   6  14        0.93        0.19      3.49 o 
  -3   7  14        0.27       -2.36      2.83 o 
  -2   7  14        0.85        1.17      2.97 o 
  -1   7  14        6.22        1.83      4.83 o 
   0   7  14        4.93        2.39      3.36 o 
   1   7  14        0.05       -2.15      2.69 o 
  -2   8  14        0.77       -2.69      4.83 o 
  -1   8  14        3.54        1.61      4.83 o 
   0   8  14        9.00        5.91      5.37 o 
  -1   0  15       17.50       21.48      6.98 o 
  -2   1  15        0.98       -0.24      4.57 o 
  -1   1  15       13.01        9.21      8.86 o 
   0   1  15        8.07       10.82      4.03 o 
  -2   2  15       31.46       35.91      6.04 o 
  -1   2  15        9.39        5.13      4.57 o 
   0   2  15       11.94       12.01      4.13 o 
  -2   3  15        6.60        5.51      5.91 o 
  -1   3  15        0.21        1.20      3.21 o 
                                                 
